# Supplementary material for: Comparative genome analysis of central nitrogen metabolism and its control by GlnR in the class Bacilli
Source: BMC Genomics. 2012 May 18;13:191. doi: 10.1186/1471-2164-13-191 (PMC3412718; doi:10.1186/1471-2164-13-191)
Supplement: Additional file 2 — Bacillus subtilis GlnR and TnrA regulon. [file 1471-2164-13-191-S2.xls]

## Sheet: Sheet1
Additional file 2: Genes/operons preceded by a putative GlnR and/or TnrA binding-site in Bacillus subtilis.									Raw data can be found at: http://www.cmbi.ru.nl/bamics/supplementary/GrootKormelinketal_2012_GlnRregulon/
Column 1 lists the genes that are preceded by a high scoring putative binding site. The genes in operons are separated by ',' those in a divergon by ‘<>’.
Column 2 lists the related locus tags and Column 3 the function annotation in the NCBI RefSeq file.									We have used 89% similarity as a cut-off for binding site prediction.
Columns 4 and 6 provide the similarity scores (i.e. fraction of maximally attainable score) for the identified sites realted to the GlnR and TnrA motif, respectively.									In that case the entries shown in bold and green qualify as binding sites.
The abbreviations in Columns 4-8 relate to a=activation; bd=below set detection limit; inf: can be inferred on basis of experimental observations; r: repression.
									For GlnR we find
gene/ operon/ divergon *	locus tag (BSU) #	annotation	GlnR	literature	TnrA	effect	literature		amtB,glnK <	0.98	new prediction
			score		score				alsT	0.98	new prediction
nasD,E,F	03300-03280	nitrite reductase	0.86		0.91	a	(Nakano 1998, Yoshida 2003)		glnR,A	0.94	(Schreier 1989; Gutowski 1992; Brown 1996; Zalieckas 2006)
nasB,C <> nasA	03320 <> 03330	assimilatory nitrate reductase <> nitrate transporter	0.87		0.91	a	(Nakano 1995; Yoshida 2003; Wray 1996)		pucJ,K,L,M	0.93	new prediction
dtpT <> yclG	03670 <> 03680	di-tripeptide-proton ABC symporter <> uronase	0.82		0.93				tnrA <	0.92	(Zalieckas 2006)
ycsF,G,I-kipI,A,R-ycsK	04050-04100	LamB-like, BraB-like, hypothetical - inhibitor KinA, inhibitor KipI, KipR regulator	0.87		0.93		inf (Wang 1997)		pucH <	0.91	inf (Beier 2002)
ydaB	04170	acyl-CoA ligase	bd		0.89				ywoC,D	0.90	new prediction
gabP	06310	gamma-aminobutyrate permease	bd		0.93 in gene	a	(Ferson 1996; Wray 1996)		parA <> yyaB	0.90	new prediction
pel	07560	pectate lyase	bd		0.89	r	(Yoshida 2003)		ywrO	0.89	new prediction
argC	11190	N-acetyl-gamma-glutamyl-phosphate reductase	0.88		0.87				known site but slightly below cut-off
oppA,B,C,D,F	11430-11470	oligopeptide ABC transporter	bd		0.87	a	(Yoshida 2003)		ureA,B,C ii	0.87 distant	(Brandenburg 2002)
rapA, phrA	12430, 12440	response regulator phosphatase, inhibitor of phosphatase RapA	0.88		bd
tnrA * <> ykzB,ykoL	13310 <> 13320, 13330	TnrA regulator <> hypothetical	0.92	(Zalieckas 2006)	0.93, 0.95	r <> a	(Robichon 2000; Zalieckas 2006)		For TnrA we find
ftsA,Z	15280	cell-division protein essential for Z-ring assembly	bd		0.89				pucJ,K,L,M	0.97	(Yoshida 2003)
glnR,A	17450, 17460	GlnR regulator, glutamine synthetase	0.94	(Schreier 1989; Gutowski 1992; Brown 1996; Zalieckas 2006)	0.86	r	(Wray 1996; Zalieckas 2006)		tnrA i <> ykzB,ykoL	0.93, 0.95	(Robichon 2000; Zalieckas 2006)	r <> a
alsT	18120	Na+/H+ - amino acid symporter	0.98		0.91	r	(Yoshida 2003)		gabP	0.93 in gene	(Ferson 1996; Wray 1996)	a
gltA,D <> gltC	18450, 18440 <> 18460	glutamate synthase <> LysR family transcriptional regulator	bd		0.88	r	(Belitsky 2000, Yoshida 2003)		amtB,glnK <> ywoB	0.93	(Wray 1996, Yoshida 2003)	a
yocR <> yocS	19340 <> 19350	sodium-dependent transporters	bd		0.90				dtpT <> yclG	0.93	new prediction
yoyD, yodF <> yodE	19579, 19580 <> 19570	hypothetical, Na+/metabolite permease <> lyase/dioxygenase	0.87		0.89	r	(Yoshida 2003)		pucH i <> pucR	0.93	(Beier 2002)	a
xpt, pbuX	22070	xanthine phosphoribosyltransferase, xanthine permease	bd		0.87				ycsF,G,I-kipI,A,R-ycsK	0.93	inf (Wang 1997)
ispG	25070	4-hydroxy-3-methylbut-2-en-1-yl diphosphate synthase	0.88		0.85				ysnD <> ilvB,H,C-leuA,B,C,D	0.93	(Tojo 2004)	r
yrkP,Q,R <> yrkO	26430 <> 26440	two-component response regulator and histidine kinase <> hypothetical	bd		0.89				ywdI<> ywdH	0.93	(Yoshida 2003)	r
glnQ,H,M,P	27430-27460	glutamine ABC transporter	bd		0.89 distant/in gene	a	(Yoshida 2003)		braB <> iscS, ytbJ	0.92	new prediction
ysnD <> ilvB,H,C-leuA,B,C,D	28320, 28310-28250	hypothetical <> acetolactate synthase	0.85		0.93	r	(Tojo 2004)		alsT	0.91	(Yoshida 2003)	r
braB <> iscS, ytbJ	29600 <> 29590, 29580	branced-chain amino acid-Na+ symporter <> cysteine desulfurase, thiamine biosynthesis protein ThiI	bd		0.92				nasB,C <> nasA	0.91	(Nakano 1995; Yoshida 2003; Wray 1996)	a
yttB <> yttA	30350 <> 30360	efflux transporter <> hypothetical	bd		0.88				nasD,E,F	0.91	(Nakano 1998, Yoshida 2003)	a
pucH * <> pucR	32410 <> 32420	allantoinase <> PucR regulator	0.91	inf (Beier 2002)	0.93	a	(Beier 2002)		yocR <> yocS	0.90	new prediction
pucJ,K,L,M	32430-32460	uric acid permease (J and K), urate oxidase (L and M)	0.93		0.97		(Yoshida 2003)		ftsA,Z	0.89	new prediction
pucA,B,C,D,E	32510	xanthine dehydrogenase operon	bd		0.88				glnQ,H,M,P	0.89 distant/in gene	(Yoshida 2003)	a
frlB	32610	fructoselysine-6-P-deglycase	0.87		bd				pel	0.89	(Yoshida 2003)	r
yvgT	33460	integral inner membrane protein	bd		0.88				ydaB	0.89	new prediction
tuaD	35580	UDP-glucose 6-dehydrogenase	bd		0.87				yoyD, yodF <> yodE	0.89	(Yoshida 2003)	r
pgsB	35900	capsular polyglutamate synthetase	bd		0.87				yrkP,Q,R <> yrkO	0.89	new prediction
ywrO	35990	nitroreductase	0.89		bd				yyzB <> yycC,B,A	0.89	(Yoshida 2003)	r
pucI	36470	allantoin permease	0.88		bd				known site but slightly below cut-off
ywoC,D	36490, 36480	amidase (COG1335), arabinose permease (COG2814)	0.90		0.87				gltA,D <> gltC	0.88	(Belitsky 2000, Yoshida 2003)	r
amtB,glnK <> ywoB	36510, 36520 <> 36500	ammonium transport system, GlnK regulator <> membrane protein	0.98		0.93	a	(Wray 1996, Yoshida 2003)		oppA,B,C,D,F	0.87	(Yoshida 2003)	a
ureA,B,C $	36660-36640	urease subunits gamma, beta, alpha	0.87 distant	(Brandenburg 2002)	bd				glnR,A	0.86	(Wray 1996; Zalieckas 2006)	r
ywdI<> ywdH	37950 <> 37960	hypothetical, aldehyde dehydrogenase	0.87		0.93	r	(Yoshida 2003)		known site but below cut-off
yyzB <> yycC,B,A	40460, 40470	hypothetical <> hypothetical	0.88		0.89	r	(Yoshida 2003)		ywlF,G	0.83	(Yoshida 2003)	r
parA <> yyaB	40970 <> 80	chromosome partitioning protein <> membrane protein	0.90		bd				ywrD <> ywrCBA	0.81	(Yoshida 2003)	a
									yxkC	0.81	(Yoshida 2003)	r
# The putative sites were selected according to the following criteria:									ansZ	0.79	(Fisher 2002)	a
- The similarity score for either GlnR or TnrA is ≥ 0.87.
- The distance to the translation start site is ≤ 250 base pairs.
* For genes that are organized in so-called divergons (like tnrA and pucH), the identified binding site in principle could act in both directions.
However for GlnR, the position of the site with respect to the experimentally validated position of the promoter implies GlnR binding will only effect the expression of tnrA (Robichon 2000) and pucH (Beier 2002).
TnrA was claimed to control expression of the puc genes only indirectly via the transcription control of pucR (Beier 2002). Nevertheless, it was shown that TnrA binds upstream of pucJ,K,L,M and thus controls expression of this operon also directly (Yoshida, 2003).
PucR controls expression of pucABCDE, pucFG, pucH, pucI, pucJKLM, pucR, and gde, all of which encode proteins involved in purine catabolism (Schultz 2001)).
$ The urease cluster has three promoters (Wray 1997). The third promoter is located around 800! nucleotides upstream of the cluster and was shown to be affected directly by GlnR, and indirectly by TnrA via the action of PucR (Brandenburg 2002).
