# Supplementary material for: Comparative genome analysis of central nitrogen metabolism and its control by GlnR in the class Bacilli
Source: BMC Genomics. 2012 May 18;13:191. doi: 10.1186/1471-2164-13-191 (PMC3412718; doi:10.1186/1471-2164-13-191)
Supplement: Additional file 3 — GlnR motif search in amtB upstream regions. [file 1471-2164-13-191-S3.xls]

## Sheet: Sheet1
Additional file 3: GlnR motif search in amtB upstream regions.
300 nucleotides upstream of the amtB genes (or from the first gene in operon) were taken and the GlnR motif was used to identify potential GlnR-binding sites.
Column 1: The species are divided into 4 groups: Species with GlnR and TnrA; species with only GlnR; species with only TnrA; and species without GlnR and TnrA.
Column 5: The best scoring motif (if >0.80) from each upstream region is listed.
	Species	Gene	Distance	Motif	Score
GlnR & TnrA	Anoxybacillus flavithermus WK1	Aflv_1332	10	ATGTTATAAAAAATGACAT	0.95
	Bacillus amyloliquefaciens FZB42	RBAM_033680	81	ATGTCAGATAACCTTACAT	0.99
	Bacillus atrophaeus 1942	BATR1942_16170	77	ATGTTAGAAAACCTTACAT	1.00
	Bacillus cellulosilyticus DSM 2522	Bcell_2012	20	ATGTTAACTACATTTACAA	0.82
	Bacillus licheniformis ATCC 14580	BLi01175 *	20	ACGTAATATAACCTTACAC	0.84
	Bacillus licheniformis ATCC 14580	BLi03888	86	ATGTAAGGAAATCTGACAT	0.98
	Bacillus megaterium DSM 319	BMD_2615 *	-2	ATGTAAGGAGATATAACAT	0.91
	Bacillus megaterium DSM 319	BMD_2944	44	ATGTTATATAATCTAACAT	0.96
	Bacillus pseudofirmus OF4	BpOF4_07290	108	ATGTCAGCTTATCTTACAA	0.90
	Bacillus pumilus SAFR-032	BPUM_3300	83	ATGTAAGATTAACTTACAT	0.98
	Bacillus subtilis subsp. subtilis str. 168	BSU36510	85	ATGTCAGGAAATCTTACAT	0.98
	Exiguobacterium sp. AT1b	EAT1b_2461	80	ATGTCAGATAATCTGACAA	0.93
	Geobacillus kaustophilus HTA426	GK1452	31	ATGTTATATATTATGACAT	0.93
	Geobacillus sp. C56-T3	GC56T3_2093	40	GTGTTATATATTATGACAT	0.87
	Geobacillus sp. Y412MC61	GYMC61_2248	40	GTGTTATATATTATGACAT	0.87
	Geobacillus sp. Y412MC61	GYMC61_2576 *	54	TTGTTATAATTTTTAACAT	0.87
	Geobacillus thermodenitrificans NG80-2	GTNG_1313	33	ATGTTATATATTATAACAT	0.93
	Oceanobacillus iheyensis HTE831	OB1211 *	21	ATGTTAGGAAATCTAACAT	0.98
	Paenibacillus polymyxa E681	PPE_01715	18	ATGTAAAGAAACTTAACAT	0.93
	Paenibacillus sp. JDR-2	Pjdr2_2141	17	ATGTTAGTAAACATCACAT	0.95
	Paenibacillus sp. JDR-2	Pjdr2_3547	22	ACGTCATGAAAGATAACAT	0.85
	Paenibacillus sp. JDR-2	Pjdr2_4788
	Paenibacillus sp. Y412MC10	GYMC10_4598	113	ATGTTAGATTATATTACAT	0.95
GlnR	Alicyclobacillus acidocaldarius subsp. acidocaldarius DSM 446	Aaci_2468	72	ACGTTAGATTATCTAACAT	0.90
	Alicyclobacillus acidocaldarius subsp. acidocaldarius DSM 446	Aaci_2892 *	84	GCGTAAGGTTAATTTACAT	0.80
	Bacillus anthracis str. Sterne	BAS1078	110	ATGTTAGATTTTCTGACAT	0.96
	Bacillus cereus ATCC 14579	BC1156	110	ATGTTATATTTTCTAACAT	0.94
	Bacillus thuringiensis str. Al Hakam	BALH_1020	110	ATGTTAGATTTTCTGACAT	0.96
	Bacillus tusciae DSM 2912	Btus_2025	73	ATGTAACAAAAGATGACAA	0.90
	Bacillus weihenstephanensis KBAB4	BcerKBAB4_1059	110	ATGTTAGGTTTTCTAACAT	0.94
	Brevibacillus brevis NBRC 100599	BBR47_09050	47	ATGTCATATAATCTGACAT	0.96
	Lactobacillus brevis ATCC 367	LVIS_0844	159	ATGTCATAAAAATTAACAT	0.95
	Lactobacillus casei BL23	LCABL_07130	155	ATGTGACATAAGCTGACGC	0.84
	Lactobacillus plantarum WCFS1	lp_0349	28	ATGTTATAATTTCTAACAT	0.95
	Lactobacillus rhamnosus GG	LGG_00029
	Lactobacillus rhamnosus GG	LGG_00633	156	ATGTTATATAAGCTGACGT	0.89
	Lactobacillus salivarius UCC118	LSL_0235	76	ATGTCATAAAAAGTTACAT	0.95
	Lactococcus lactis subsp. lactis Il1403	L0236	121	ATGTTATGTTTTGTGACAT	0.89
	Leuconostoc citreum KM20	LCK_00709	67	ATGTCACAAAACCTATCAT	0.90
	Leuconostoc gasicomitatum LMG 18811	LEGAS_1101	65	ATGTTATAAAACCTATCAT	0.90
	Leuconostoc kimchii IMSNU 11154	LKI_09855	65	GTGTCATAGAACCTATCAT	0.80
	Leuconostoc mesenteroides subsp. mesenteroides ATCC 8293	LEUM_0776	71	ATGTAAGAAAAGCTACCAC	0.87
	Listeria innocua Clip11262	lin1551	16	ATGTTAGTTTATCTAACAA	0.90
	Listeria monocytogenes EGD-e	lmo1516	16	ATGTTAGTTTATCTAACAA	0.90
	Listeria seeligeri serovar 1/2b str. SLCC3954	lse_1431	15	ATGTTAGTTTATCTAACAA	0.90
	Listeria welshimeri serovar 6b str. SLCC5334	lwe1529	15	ATGTTAGTTTATCTAACAA	0.90
	Lysinibacillus sphaericus C3-41	Bsph_0185 *	210	ATGTTAGGTTTTCTAACAT	0.94
	Oenococcus oeni PSU-1	OEOE_1679	44	TTGTTATATTAGTTAACAC	0.82
	Staphylococcus aureus subsp. aureus Mu50	SAV2043	55	ATGTAATAAAACTTAACGC	0.82
	Staphylococcus epidermidis ATCC 12228	SE1644	78	ATGTAACTTAAAGTGACAT	0.91
	Staphylococcus haemolyticus JCSC1435	SH0989	78	TTGTTATATTATGTAACAT	0.87
	Staphylococcus lugdunensis HKU09-01	SLGD_00979	78	TTGTTATATTATGTTACAT	0.87
	Staphylococcus saprophyticus subsp. saprophyticus ATCC 15305	SSP2288	78	GCGTTAGAAAAGGTAACAT	0.85
	Streptococcus agalactiae NEM316	gbs1502
	Streptococcus mitis B6	smi_0683	29	ATGTTATATTATCTAACAC	0.90
	Streptococcus mutans UA159	SMU.1658	185	ATGTTAAAAAACATAACAT	0.95
	Streptococcus thermophilus CNRZ1066	str0494	43	GTGTGATATTATTTAACAT **	0.87
TnrA	Bacillus clausii KSM-K16	ABC3928	67	ATGTTAGATATCCTGACAT	0.98
	Bacillus halodurans C-125	BH3834	96	ATGTCTGATTATCTGACAT	0.90
	Bacillus selenitireducens MLS10	Bsel_1939
none	Lactobacillus acidophilus NCFM	LBA0473
	Lactobacillus fermentum IFO 3956	LAF_1683
	Lactobacillus helveticus DPC 4571	lhv_2090	28	ATGTTATAATTTCTAATAT	0.88
	Lactobacillus reuteri JCM 1112	LAR_1328
	* amtB 2nd gene of an operon, so motif found upstream of previous gene.
	** 17 nucleotides through amtB
In some upstream regions more than 1 potential binding sites were found. Motifs scoring >0.85 are listed below:
GlnR & TnrA	Anoxybacillus flavithermus WK1	Aflv_1332	95	GTGTCATGAAAAATAACAT	0.87
	Bacillus megaterium DSM 319	BMD_2944	210	ATGTCAGAAAATATAACAC	0.92
	Geobacillus sp. Y412MC61	GYMC61_2248	116	TTGTTAGAAAACTTAACAA	0.87
	Geobacillus thermodenitrificans NG80-2	GTNG_1313	108	TTGTTAGAAAACTTAACAA	0.87
	Paenibacillus sp. JDR-2	Pjdr2_2141	142	TTGTGAAAAAACTTAACAT	0.90
	Paenibacillus sp. Y412MC10	GYMC10_4598	18	ATGTTATATTAGTTAACAC	0.87
GlnR	Alicyclobacillus acidocaldarius subsp. acidocaldarius DSM 446	Aaci_2468	144	ATGTAAATAAACATAACGT	0.85
	Bacillus anthracis str. Sterne	BAS1078	17	ATGTTATTTTTTCTAACAT	0.91
	Bacillus cereus ATCC 14579	BC1156	17	ATGTTATTTTTTCTAACAT	0.91
	Bacillus thuringiensis str. Al Hakam	BALH_1020	17	ATGTTATTTTTTCTAACAT	0.91
	Bacillus weihenstephanensis KBAB4	BcerKBAB4_1059	17	ATGTTATTTTTCCTAACAT	0.91
	Bacillus weihenstephanensis KBAB4	BcerKBAB4_1059	40	ATGATATGAAACATAACAT	0.85
	Lactobacillus brevis ATCC 367	LVIS_0844	24	GTGTTAGAATTCCTAACAT	0.92
	Lactobacillus plantarum WCFS1	lp_0349	133	GCGTCACAAAATCTGACAT	0.85
	Lactobacillus salivarius UCC118	LSL_0235	23	ATGTTATAATTTTTGACAT	0.93
	Lactococcus lactis subsp. lactis Il1403	L0236	68	GTGTTATATTTTATTACAT	0.86
	Listeria innocua Clip11262	lin1551	110	ATGTTAGATAACCTAACCA	0.86
	Listeria monocytogenes EGD-e	lmo1516	110	ATGTTAGATAATCTAACCA	0.86
	Listeria seeligeri serovar 1/2b str. SLCC3954	lse_1431	109	ATGTTAGATAATCTAACCA	0.86
	Listeria welshimeri serovar 6b str. SLCC5334	lwe1529	109	ATGTTAGATAATCTAACAA	0.93
	Lysinibacillus sphaericus C3-41	Bsph_0186	79	ATGTAATAAAAACTAACAC	0.92
	Staphylococcus haemolyticus JCSC1435	SH0989	68	ATGTAACATATTGTGTCAT	0.85
	Streptococcus mutans UA159	SMU.1658	21	ATGTTATATTATATAACAT	0.93
TnrA	Bacillus halodurans C-125	BH3834	24	ATATTAGAAAAACTTACAG	0.87
