# Supplementary material for: Comparative genome analysis of central nitrogen metabolism and its control by GlnR in the class Bacilli
Source: BMC Genomics. 2012 May 18;13:191. doi: 10.1186/1471-2164-13-191 (PMC3412718; doi:10.1186/1471-2164-13-191)
Supplement: Additional file 4 — Conserved GlnR-mediated regulation. [file 1471-2164-13-191-S4.xls]

## Sheet: potential binding sites >0.87
0	organism	match seq	score/matrix	score/max score	strand	start pos	stop pos	sequence title	nc file	gene number	gene direction	gene distance	start pos	PID	gene	synonym	code			COG	product	overlapping
15	Alicyclobacillus_acidocaldarius_DSM_446_uid59199	TTGTAAGAATACCTTACAA	0.631579	0.878049	-	957803	957821	gi|258510020|ref|NC_013205.1| Alicyclobacillus acidocaldarius subsp. acidocaldarius DSM 446 chromosome, complete genome	NC_013205	C	<>	-107	957910	258510879	-	Aaci_0884	-	y	y	-	hypothetical protein
1	Alicyclobacillus_acidocaldarius_DSM_446_uid59199	ATGTGAGAATACCTTACAT	0.710526	0.987805	-	1699211	1699229	gi|258510020|ref|NC_013205.1| Alicyclobacillus acidocaldarius subsp. acidocaldarius DSM 446 chromosome, complete genome	NC_013205	A	<<	179	1698280	258511594	-	Aaci_1627	-	y	y	COG1213M	hypothetical protein
7	Alicyclobacillus_acidocaldarius_DSM_446_uid59199	ATGTTAGATAATCTAACGT	0.657895	0.914634	+	2537327	2537345	gi|258510020|ref|NC_013205.1| Alicyclobacillus acidocaldarius subsp. acidocaldarius DSM 446 chromosome, complete genome	NC_013205	A	>>	180	2537525	258512430	-	Aaci_2469	-	y	y	COG0637R	HAD-superfamily hydrolase, subfamily IA, variant 3
9	Alicyclobacillus_acidocaldarius_DSM_446_uid59199	ATGTTAGATAATCTAACGT	0.657895	0.914634	+	2537327	2537345	gi|258510020|ref|NC_013205.1| Alicyclobacillus acidocaldarius subsp. acidocaldarius DSM 446 chromosome, complete genome	NC_013205	C	><	-90	2535843	258512429	-	Aaci_2468	-	y	y	COG0004P	ammonium transporter
10	Alicyclobacillus_acidocaldarius_DSM_446_uid59199	ACGTTAGATTATCTAACAT	0.649123	0.902439	-	2537327	2537345	gi|258510020|ref|NC_013205.1| Alicyclobacillus acidocaldarius subsp. acidocaldarius DSM 446 chromosome, complete genome	NC_013205	A	<<	72	2535843	258512429	-	Aaci_2468	-	y	y	COG0004P	ammonium transporter
18	Alicyclobacillus_acidocaldarius_DSM_446_uid59199	ATGTTCCAAAACGTGACAT	0.631579	0.878049	+	2732266	2732284	gi|258510020|ref|NC_013205.1| Alicyclobacillus acidocaldarius subsp. acidocaldarius DSM 446 chromosome, complete genome	NC_013205	C	><	-49	2731195	258512610	-	Aaci_2651	-	y	y	COG1518L	CRISPR-associated protein Cas1
62	Anoxybacillus_flavithermus_WK1_uid59135	ATGTCATAAATTCGTACAT	0.640351	0.890244	+	24161	24179	gi|212637849|ref|NC_011567.1| Anoxybacillus flavithermus WK1 chromosome, complete genome	NC_011567	B	>>	413	24592	212637865	-	Aflv_0016	-	y	y	COG0590FJ	cytosine/adenosine deaminase
77	Anoxybacillus_flavithermus_WK1_uid59135	ATGTACGAATTTATGACAT	0.631579	0.878049	-	24161	24179	gi|212637849|ref|NC_011567.1| Anoxybacillus flavithermus WK1 chromosome, complete genome	NC_011567	B	<<	295	23198	212637863	dck	Aflv_0014	-	y	y	COG1428F	Deoxyadenosine/deoxycytidine kinase
46	Anoxybacillus_flavithermus_WK1_uid59135	ATGTAAGTCATAGTAACAT	0.644737	0.896341	+	1229727	1229745	gi|212637849|ref|NC_011567.1| Anoxybacillus flavithermus WK1 chromosome, complete genome	NC_011567	A	>>	206	1229951	212639060	asnB	Aflv_1225	-	y	y	COG0367E	asparagine synthetase
103	Anoxybacillus_flavithermus_WK1_uid59135	GTGTTATTAAATATAACAT	0.627193	0.871951	+	1238201	1238219	gi|212637849|ref|NC_011567.1| Anoxybacillus flavithermus WK1 chromosome, complete genome	NC_011567	A	>>	9	1238228	212639068	-	Aflv_1233	-	y	y	COG0840NT	methyl-accepting chemotaxis protein
106	Anoxybacillus_flavithermus_WK1_uid59135	GTGTCATGAAAAATAACAT	0.627193	0.871951	+	1346315	1346333	gi|212637849|ref|NC_011567.1| Anoxybacillus flavithermus WK1 chromosome, complete genome	NC_011567	A	>>	95	1346428	212639165	nrgA	Aflv_1332	-	y	y	COG0004P	Ammonia permease
19	Anoxybacillus_flavithermus_WK1_uid59135	ATGTTATAAAAAATGACAT	0.684211	0.95122	+	1346400	1346418	gi|212637849|ref|NC_011567.1| Anoxybacillus flavithermus WK1 chromosome, complete genome	NC_011567	A	>>	10	1346428	212639165	nrgA	Aflv_1332	-	y	y	COG0004P	Ammonia permease
67	Anoxybacillus_flavithermus_WK1_uid59135	ATGTTATGTTTTGTTACAT	0.640351	0.890244	+	1401024	1401042	gi|212637849|ref|NC_011567.1| Anoxybacillus flavithermus WK1 chromosome, complete genome	NC_011567	A	>>	38	1401080	212639222	alsT	Aflv_1389	-	y	y	COG1115E	Na+/alanine symporter
85	Anoxybacillus_flavithermus_WK1_uid59135	ATGTTATAAAACTATACAT	0.631579	0.878049	+	1415153	1415171	gi|212637849|ref|NC_011567.1| Anoxybacillus flavithermus WK1 chromosome, complete genome	NC_011567	A	>>	22	1415193	212639236	glnA	Aflv_1403	-	y	y	COG0174E	glutamine synthetase
34	Anoxybacillus_flavithermus_WK1_uid59135	ATGTGAGGTAATGTAACAT	0.675439	0.939024	+	1415176	1415194	gi|212637849|ref|NC_011567.1| Anoxybacillus flavithermus WK1 chromosome, complete genome	NC_011567	A	>>	-2	1415193	212639236	glnA	Aflv_1403	-	y	y	COG0174E	glutamine synthetase
88	Anoxybacillus_flavithermus_WK1_uid59135	ATGTCATAATAAATGACAG	0.631579	0.878049	-	1464589	1464607	gi|212637849|ref|NC_011567.1| Anoxybacillus flavithermus WK1 chromosome, complete genome	NC_011567	A	<<	26	1463769	212639286	thyA	Aflv_1455	-	y	y	COG0207F	thymidylate synthase
91	Anoxybacillus_flavithermus_WK1_uid59135	ATGTGATAAAATGTAACGT	0.631579	0.878049	-	1507809	1507827	gi|212637849|ref|NC_011567.1| Anoxybacillus flavithermus WK1 chromosome, complete genome	NC_011567	A	<<	65	1507340	212639339	glnR	Aflv_1508	-	y	y	COG0789K	MerR family transcriptional regulator
28	Anoxybacillus_flavithermus_WK1_uid59135	ATGTTATAAAATATGACAT	0.684211	0.95122	-	1546729	1546747	gi|212637849|ref|NC_011567.1| Anoxybacillus flavithermus WK1 chromosome, complete genome	NC_011567	A	<<	10	1546426	212639375	tnrA	Aflv_1544	-	y	y	COG0789K	MerR family transcriptional regulator
52	Anoxybacillus_flavithermus_WK1_uid59135	ATGTTATAAAAAGTAACAA	0.644737	0.896341	+	1546815	1546833	gi|212637849|ref|NC_011567.1| Anoxybacillus flavithermus WK1 chromosome, complete genome	NC_011567	A	>>	69	1546902	212639376	-	Aflv_1545	-	y	y	-	hypothetical protein
54	Anoxybacillus_flavithermus_WK1_uid59135	ATGTTATAAAAAGTAACAA	0.644737	0.896341	+	1546815	1546833	gi|212637849|ref|NC_011567.1| Anoxybacillus flavithermus WK1 chromosome, complete genome	NC_011567	C	><	-114	1546426	212639375	tnrA	Aflv_1544	-	y	y	COG0789K	MerR family transcriptional regulator
98	Anoxybacillus_flavithermus_WK1_uid59135	ATGCAAGTAAATATAACAT	0.631579	0.878049	-	1844616	1844634	gi|212637849|ref|NC_011567.1| Anoxybacillus flavithermus WK1 chromosome, complete genome	NC_011567	B	<<	58	1844064	212639681	-	Aflv_1855	-	y	y	COG3679S	Regulatory protein involved in competence development and sporulation
100	Anoxybacillus_flavithermus_WK1_uid59135	ATGTTATAATTACTTATAT	0.631579	0.878049	+	2045889	2045907	gi|212637849|ref|NC_011567.1| Anoxybacillus flavithermus WK1 chromosome, complete genome	NC_011567	A	>>	29	2045936	212639885	-	Aflv_2061	-	y	y	-	hypothetical protein
74	Anoxybacillus_flavithermus_WK1_uid59135	ATGTCAGTTAATGTGACAC	0.635965	0.884146	-	2051235	2051253	gi|212637849|ref|NC_011567.1| Anoxybacillus flavithermus WK1 chromosome, complete genome	NC_011567	B	<<	125	2050478	212639888	-	Aflv_2064	-	y	y	-	hypothetical protein
58	Anoxybacillus_flavithermus_WK1_uid59135	TTGTGAACAAACCTCACAT	0.644737	0.896341	-	2109038	2109056	gi|212637849|ref|NC_011567.1| Anoxybacillus flavithermus WK1 chromosome, complete genome	NC_011567	A	<<	110	2107237	212639957	dppE	Aflv_2133	-	y	y	COG4166E	oligopeptide ABC transporter periplasmic protein
146	Bacillus_amyloliquefaciens_DSM_7_uid53535	ATGAAAGCAATGCTCACAT	0.640351	0.890244	+	102941	102959	gi|308171891|ref|NC_014551.1| Bacillus amyloliquefaciens DSM 7, complete genome	NC_014551	B	>>	31	102990	308171974	mcsA	BAMF_0083	-	y	y	COG3880S	activator of protein kinase McsB
170	Bacillus_amyloliquefaciens_DSM_7_uid53535	ATGTGAAAAAACTTGAAAT	0.631579	0.878049	+	119484	119502	gi|308171891|ref|NC_014551.1| Bacillus amyloliquefaciens DSM 7, complete genome	NC_014551	B	>>	150	119652	308171993	rplK	BAMF_0102	-	y	y	COG0080J	50S ribosomal protein L11 (BL11)
186	Bacillus_amyloliquefaciens_DSM_7_uid53535	ATGTTATGAAATGTAACAA	0.627193	0.871951	+	324122	324140	gi|308171891|ref|NC_014551.1| Bacillus amyloliquefaciens DSM 7, complete genome	NC_014551	C	><	-85	321638	308172191	nasD	BAMF_0300	-	y	y	COG1251C	assimilatory nitrite reductase subunit
189	Bacillus_amyloliquefaciens_DSM_7_uid53535	TTGTCAGAAAACCTACCAT	0.627193	0.871951	-	413097	413115	gi|308171891|ref|NC_014551.1| Bacillus amyloliquefaciens DSM 7, complete genome	NC_014551	C	<>	-136	413233	308172263	ycsF	BAMF_0372	-	y	y	COG1540R	nitrogen-containing heterocycle degradation enzyme
121	Bacillus_amyloliquefaciens_DSM_7_uid53535	ATGTCATATTTTCTTACAT	0.675439	0.939024	-	644637	644655	gi|308171891|ref|NC_014551.1| Bacillus amyloliquefaciens DSM 7, complete genome	NC_014551	A	<<	83	643169	308172514	gabP	BAMF_0623	-	y	y	COG1113E	gamma-aminobutyrate (GABA) permease
124	Bacillus_amyloliquefaciens_DSM_7_uid53535	ATGTAAGAAAGCTTTACAT	0.671053	0.932927	-	777373	777391	gi|308171891|ref|NC_014551.1| Bacillus amyloliquefaciens DSM 7, complete genome	NC_014551	A	<<	133	777106	308172625	yflJ	BAMF_0734	-	y	y	-	hypothetical protein
172	Bacillus_amyloliquefaciens_DSM_7_uid53535	ATTTCAAAAAAAGTTACAT	0.631579	0.878049	-	1029929	1029947	gi|308171891|ref|NC_014551.1| Bacillus amyloliquefaciens DSM 7, complete genome	NC_014551	A	<<	162	1029567	308172897	cspB	BAMF_1006	-	y	y	COG1278K	major cold-shock protein
157	Bacillus_amyloliquefaciens_DSM_7_uid53535	ATGTTAAATAATTTCACAA	0.635965	0.884146	+	1217688	1217706	gi|308171891|ref|NC_014551.1| Bacillus amyloliquefaciens DSM 7, complete genome	NC_014551	A	>>	21	1217727	308173083	argC	BAMF_1192	-	y	y	COG0002E	N-acetylglutamate gamma-semialdehyde dehydrogenase
193	Bacillus_amyloliquefaciens_DSM_7_uid53535	ACGTCAGAAAACCTGACAA	0.627193	0.871951	-	1419175	1419193	gi|308171891|ref|NC_014551.1| Bacillus amyloliquefaciens DSM 7, complete genome	NC_014551	A	<<	64	1418779	308173307	tnrA	BAMF_1416	-	y	y	COG0789K	nitrogen sensing transcriptional regulator
162	Bacillus_amyloliquefaciens_DSM_7_uid53535	TTGTGAGAAAATCTGACAG	0.635965	0.884146	-	1774930	1774948	gi|308171891|ref|NC_014551.1| Bacillus amyloliquefaciens DSM 7, complete genome	NC_014551	C	<>	-214	1775144	308173662	tdh	BAMF_1771	-	y	y	COG1063ER	threonine 3-dehydrogenase
133	Bacillus_amyloliquefaciens_DSM_7_uid53535	ATGTTAAGTTTCCTTACAT	0.657895	0.914634	+	1875919	1875937	gi|308171891|ref|NC_014551.1| Bacillus amyloliquefaciens DSM 7, complete genome	NC_014551	A	>>	65	1876002	308173705	glnR	BAMF_1814	-	y	y	COG0789K	nitrogen metabolism transcriptional regulator
130	Bacillus_amyloliquefaciens_DSM_7_uid53535	GTGTTAAAAAATCTAACAT	0.662281	0.920732	+	1957145	1957163	gi|308171891|ref|NC_014551.1| Bacillus amyloliquefaciens DSM 7, complete genome	NC_014551	A	>>	46	1957209	308173791	alsT	BAMF_1900	-	y	y	COG1115E	AlsT
199	Bacillus_amyloliquefaciens_DSM_7_uid53535	ATGTTATAATTAATAACAA	0.627193	0.871951	+	3074407	3074425	gi|308171891|ref|NC_014551.1| Bacillus amyloliquefaciens DSM 7, complete genome	NC_014551	A	>>	25	3074450	308174898	yumC	BAMF_3007	-	y	y	COG0492O	ferredoxin-NAD(P)+ oxidoreductase
139	Bacillus_amyloliquefaciens_DSM_7_uid53535	ATGTGAGGAAACCGTACAT	0.649123	0.902439	-	3549177	3549195	gi|308171891|ref|NC_014551.1| Bacillus amyloliquefaciens DSM 7, complete genome	NC_014551	A	<<	15	3547708	308175379	pucI	BAMF_3488	-	y	y	COG1953FH	allantoin permease
136	Bacillus_amyloliquefaciens_DSM_7_uid53535	ATGTCATATAACCTTACAC	0.653509	0.908537	+	3551408	3551426	gi|308171891|ref|NC_014551.1| Bacillus amyloliquefaciens DSM 7, complete genome	NC_014551	A	>>	82	3551508	308175382	amtB	BAMF_3491	-	y	y	COG0004P	Ammonium transporter 1 member 1 AtAMT1;1
202	Bacillus_amyloliquefaciens_DSM_7_uid53535	GTGTAAGGTTATATGACAT	0.627193	0.871951	-	3551408	3551426	gi|308171891|ref|NC_014551.1| Bacillus amyloliquefaciens DSM 7, complete genome	NC_014551	A	<<	155	3550687	308175381	ywoC	BAMF_3490	-	y	y	COG1335Q	isochorismatase 2,3 dihydro-2,3 dihydroxybenzoate synthase
151	Bacillus_amyloliquefaciens_DSM_7_uid53535	ATGTGACCTTTCTTCACAT	0.640351	0.890244	-	3564865	3564883	gi|308171891|ref|NC_014551.1| Bacillus amyloliquefaciens DSM 7, complete genome	NC_014551	A	<<	184	3564364	308175397	ureA	BAMF_3506	-	y	y	COG0831E	urease subunit gamma
181	Bacillus_amyloliquefaciens_DSM_7_uid53535	ATGTTATAAAATATGCCAT	0.631579	0.878049	+	3661606	3661624	gi|308171891|ref|NC_014551.1| Bacillus amyloliquefaciens DSM 7, complete genome	NC_014551	A	>>	48	3661672	308175500	RBAM_034950	BAMF_3609	-	y	y	COG2814G	drug resistance transporter
208	Bacillus_amyloliquefaciens_DSM_7_uid53535	ATGTGAAGGTAGGTGACAT	0.627193	0.871951	-	3972232	3972250	gi|308171891|ref|NC_014551.1| Bacillus amyloliquefaciens DSM 7, complete genome	NC_014551	A	<<	-17	3971469	308175805	parA	BAMF_3914	-	y	y	COG1192D	Chromosome partitioning protein parA
259	Bacillus_anthracis_Sterne_uid58091	ATATTATAAAATCTCACAT	0.649123	0.902439	-	363202	363220	gi|49183039|ref|NC_005945.1| Bacillus anthracis str. Sterne chromosome, complete genome	NC_005945	A	<<	106	362179	49183364	-	BAS0336	-	y	y	COG0614P	iron compound ABC transporter iron compound-binding protein
254	Bacillus_anthracis_Sterne_uid58091	ATGTTATTTTTTCTAACAT	0.657895	0.914634	-	1132041	1132059	gi|49183039|ref|NC_005945.1| Bacillus anthracis str. Sterne chromosome, complete genome	NC_005945	B	<<	17	1130792	49184098	-	BAS1078	-	y	y	COG0004P	ammonium transporter
212	Bacillus_anthracis_Sterne_uid58091	ATGTCAGAAAATCTAACAT	0.719298	1	+	1132134	1132152	gi|49183039|ref|NC_005945.1| Bacillus anthracis str. Sterne chromosome, complete genome	NC_005945	B	>>	85	1132237	49184099	-	BAS1079	-	y	y	COG0366G	alpha-amylase family protein
232	Bacillus_anthracis_Sterne_uid58091	ATGTTAGGTTTTCTAACAT	0.675439	0.939024	+	1373225	1373243	gi|49183039|ref|NC_005945.1| Bacillus anthracis str. Sterne chromosome, complete genome	NC_005945	A	>>	199	1373442	49184357	-	BAS1340	-	y	y	COG1301C	proton/glutamate symporter protein, N-terminus
342	Bacillus_anthracis_Sterne_uid58091	ATGTGAAAAAATATGAAAT	0.631579	0.878049	+	2014181	2014199	gi|49183039|ref|NC_005945.1| Bacillus anthracis str. Sterne chromosome, complete genome	NC_005945	C	><	-27	2013933	49185018	-	BAS2007	-	y	y	-	hypothetical protein
346	Bacillus_anthracis_Sterne_uid58091	ATGTAATAAAATATGAAAT	0.631579	0.878049	-	3039447	3039465	gi|49183039|ref|NC_005945.1| Bacillus anthracis str. Sterne chromosome, complete genome	NC_005945	A	<<	74	3036491	49186065	-	BAS3060	-	y	y	COG3291R	collagenase
352	Bacillus_anthracis_Sterne_uid58091	ATTTAAGATTATATCACAT	0.631579	0.878049	-	3459622	3459640	gi|49183039|ref|NC_005945.1| Bacillus anthracis str. Sterne chromosome, complete genome	NC_005945	A	<<	187	3459208	49186488	-	BAS3485	-	y	y	-	hypothetical protein
217	Bacillus_anthracis_Sterne_uid58091	ATGTAAGAAAAGCTGACAT	0.719298	1	-	3509528	3509546	gi|49183039|ref|NC_005945.1| Bacillus anthracis str. Sterne chromosome, complete genome	NC_005945	A	<<	67	3509072	49186552	-	BAS3550	-	y	y	COG0789K	transcriptional repressor GlnR
319	Bacillus_anthracis_Sterne_uid58091	ATGTCAGATAAGGTAAAAT	0.640351	0.890244	-	3969646	3969664	gi|49183039|ref|NC_005945.1| Bacillus anthracis str. Sterne chromosome, complete genome	NC_005945	A	<<	188	3967116	49187029	cpdB	BAS4031	-	y	y	COG0737F	bifunctional 2',3'-cyclic nucleotide 2'-phosphodiesterase/3'-nucleotidase precursor protein
294	Bacillus_anthracis_Sterne_uid58091	TTGTGAAAAAAGGTGACAT	0.644737	0.896341	+	4489698	4489716	gi|49183039|ref|NC_005945.1| Bacillus anthracis str. Sterne chromosome, complete genome	NC_005945	C	><	-82	4489290	49187579	-	BAS4586	-	y	y	-	hypothetical protein
241	Bacillus_anthracis_Sterne_uid58091	ATGTAAAAATATGTTACAT	0.675439	0.939024	+	4694466	4694484	gi|49183039|ref|NC_005945.1| Bacillus anthracis str. Sterne chromosome, complete genome	NC_005945	A	>>	44	4694528	49187789	-	BAS4799	-	y	y	COG3708S	hypothetical protein
220	Bacillus_anthracis_Sterne_uid58091	ATGTTAGAAAACCTAACAT	0.719298	1	-	4805345	4805363	gi|49183039|ref|NC_005945.1| Bacillus anthracis str. Sterne chromosome, complete genome	NC_005945	A	<<	71	4803835	49187912	-	BAS4924	-	y	y	COG1115E	sodium/alanine symporter family protein
391	Bacillus_atrophaeus_1942_uid59887	ATGTTAGAAAATATGACAT	0.701754	0.97561	+	143479	143497	gi|311066968|ref|NC_014639.1| Bacillus atrophaeus 1942 chromosome, complete genome	NC_014639	A	>>	150	143647	311067102	-	BATR1942_00670	-	y	y	-	acyltransferase 3
394	Bacillus_atrophaeus_1942_uid59887	ATGTCATATTTTCTAACAT	0.675439	0.939024	-	143479	143497	gi|311066968|ref|NC_014639.1| Bacillus atrophaeus 1942 chromosome, complete genome	NC_014639	A	<<	86	141981	311067101	-	BATR1942_00665	-	y	y	-	gamma-aminobutyrate (GABA) permease
467	Bacillus_atrophaeus_1942_uid59887	ATCTCAGGTTACCTTACAT	0.631579	0.878049	+	156914	156932	gi|311066968|ref|NC_014639.1| Bacillus atrophaeus 1942 chromosome, complete genome	NC_014639	B	>>	187	157119	311067112	-	BATR1942_00720	-	y	y	-	hypothetical protein
469	Bacillus_atrophaeus_1942_uid59887	ATGTTAGAGAACTTCACAC	0.631579	0.878049	-	304680	304698	gi|311066968|ref|NC_014639.1| Bacillus atrophaeus 1942 chromosome, complete genome	NC_014639	A	<<	132	304408	311067253	-	BATR1942_01435	-	y	y	-	YflJ protein
451	Bacillus_atrophaeus_1942_uid59887	ATGTTAAATAATTTCACAA	0.635965	0.884146	+	660003	660021	gi|311066968|ref|NC_014639.1| Bacillus atrophaeus 1942 chromosome, complete genome	NC_014639	A	>>	22	660043	311067609	argC	BATR1942_03225	-	y	y	-	N-acetyl-gamma-glutamyl-phosphate reductase
427	Bacillus_atrophaeus_1942_uid59887	ATGTCAGAATTAGTGACAA	0.644737	0.896341	+	682175	682193	gi|311066968|ref|NC_014639.1| Bacillus atrophaeus 1942 chromosome, complete genome	NC_014639	A	>>	182	682375	311067630	-	BATR1942_03340	-	y	y	-	putative nucleic acid binding protein
478	Bacillus_atrophaeus_1942_uid59887	ATATGATAAAATATGACAT	0.631579	0.878049	+	770562	770580	gi|311066968|ref|NC_014639.1| Bacillus atrophaeus 1942 chromosome, complete genome	NC_014639	A	>>	36	770616	311067733	-	BATR1942_03855	-	y	y	-	response regulator aspartate phosphatase
409	Bacillus_atrophaeus_1942_uid59887	ATGTCAGGAAATCTAACAA	0.662281	0.920732	-	857225	857243	gi|311066968|ref|NC_014639.1| Bacillus atrophaeus 1942 chromosome, complete genome	NC_014639	A	<<	64	856829	311067838	-	BATR1942_04380	-	y	y	-	transcriptional regulator
432	Bacillus_atrophaeus_1942_uid59887	GTGTAACAAAAAATAACAT	0.644737	0.896341	-	1054667	1054685	gi|311066968|ref|NC_014639.1| Bacillus atrophaeus 1942 chromosome, complete genome	NC_014639	C	<>	-100	1054767	311068049	-	BATR1942_05435	-	y	y	-	cell division protein FtsA
397	Bacillus_atrophaeus_1942_uid59887	ATGTTAAGAATCCTTACAT	0.675439	0.939024	+	1339129	1339147	gi|311066968|ref|NC_014639.1| Bacillus atrophaeus 1942 chromosome, complete genome	NC_014639	A	>>	65	1339212	311068269	-	BATR1942_06535	-	y	y	-	nitrogen metabolism transcriptional regulator
412	Bacillus_atrophaeus_1942_uid59887	GTGTCAAAAAATCTAACAT	0.662281	0.920732	+	1429289	1429307	gi|311066968|ref|NC_014639.1| Bacillus atrophaeus 1942 chromosome, complete genome	NC_014639	A	>>	43	1429350	311068380	-	BATR1942_07100	-	y	y	-	AlsT protein
406	Bacillus_atrophaeus_1942_uid59887	ATGACAGAAAAACTGACAT	0.666667	0.926829	+	2220355	2220373	gi|311066968|ref|NC_014639.1| Bacillus atrophaeus 1942 chromosome, complete genome	NC_014639	A	>>	-215	2220159	311069225	-	BATR1942_11430	-	y	y	-	glutamine ABC transporter ATP-binding protein
502	Bacillus_atrophaeus_1942_uid59887	TTGTTACATTATATGACAT	0.627193	0.871951	-	2756812	2756830	gi|311066968|ref|NC_014639.1| Bacillus atrophaeus 1942 chromosome, complete genome	NC_014639	A	<<	28	2755441	311069738	-	BATR1942_14040	-	y	y	-	allantoinase
421	Bacillus_atrophaeus_1942_uid59887	ATGTCAGAAAAAGAGACAT	0.649123	0.902439	-	3166928	3166946	gi|311066968|ref|NC_014639.1| Bacillus atrophaeus 1942 chromosome, complete genome	NC_014639	A	<<	18	3165444	311070156	-	BATR1942_16145	-	y	y	-	allantoin permease
388	Bacillus_atrophaeus_1942_uid59887	ATGTTAGAAAACCTTACAT	0.719298	1	+	3169860	3169878	gi|311066968|ref|NC_014639.1| Bacillus atrophaeus 1942 chromosome, complete genome	NC_014639	A	>>	77	3169955	311070161	-	BATR1942_16170	-	y	y	-	ammonium transporter
484	Bacillus_atrophaeus_1942_uid59887	ATGTAACAAAAATTAACGT	0.631579	0.878049	-	3191631	3191649	gi|311066968|ref|NC_014639.1| Bacillus atrophaeus 1942 chromosome, complete genome	NC_014639	A	<<	670	3190644	311070184	ureA	BATR1942_16285	-	y	y	-	urease subunit gamma
448	Bacillus_atrophaeus_1942_uid59887	ATTTTATATAACCTGACAT	0.640351	0.890244	-	3267831	3267849	gi|311066968|ref|NC_014639.1| Bacillus atrophaeus 1942 chromosome, complete genome	NC_014639	A	<<	164	3266306	311070263	-	BATR1942_16680	-	y	y	-	factor interacting with DNA helicase PcrA
433	Bacillus_atrophaeus_1942_uid59887	ATGTGAAAGTAGGTGACAT	0.644737	0.896341	-	3620012	3620030	gi|311066968|ref|NC_014639.1| Bacillus atrophaeus 1942 chromosome, complete genome	NC_014639	A	<<	2	3619249	311070638	-	BATR1942_18565	-	y	y	-	hypothetical protein
463	Bacillus_atrophaeus_1942_uid59887	ATGATAGAACAGCTCACAT	0.635965	0.884146	+	3693261	3693279	gi|311066968|ref|NC_014639.1| Bacillus atrophaeus 1942 chromosome, complete genome	NC_014639	A	>>	126	3693405	311070704	-	BATR1942_18895	-	y	y	-	putative exporter
491	Bacillus_atrophaeus_1942_uid59887	ATGTGAAAAAACTTGAAAT	0.631579	0.878049	+	3741285	3741303	gi|311066968|ref|NC_014639.1| Bacillus atrophaeus 1942 chromosome, complete genome	NC_014639	B	>>	148	3741451	311070749	rplK	BATR1942_19120	-	y	y	-	50S ribosomal protein L11
438	Bacillus_atrophaeus_1942_uid59887	ATGTTATAAAATGTAACAA	0.644737	0.896341	+	3988949	3988967	gi|311066968|ref|NC_014639.1| Bacillus atrophaeus 1942 chromosome, complete genome	NC_014639	C	><	-85	3986465	311070985	-	BATR1942_20310	-	y	y	-	assimilatory nitrite reductase subunit
510	Bacillus_atrophaeus_1942_uid59887	TTGTCAGAAAACCTACCAT	0.627193	0.871951	-	4091959	4091977	gi|311066968|ref|NC_014639.1| Bacillus atrophaeus 1942 chromosome, complete genome	NC_014639	C	<>	-128	4092087	311071071	-	BATR1942_20740	-	y	y	-	LamB/YcsF family protein
727	Bacillus_cellulosilyticus_DSM_2522_uid43329	CTGTGAGAAATTCTGACAA	0.627193	0.871951	+	27421	27439	gi|317126741|ref|NC_014829.1| Bacillus cellulosilyticus DSM 2522 chromosome, complete genome	NC_014829	A	>>	352	27791	317126757	-	Bcell_0016	-	y	y	COG0444EP	oligopeptide/dipeptide ABC transporter ATPase
565	Bacillus_cellulosilyticus_DSM_2522_uid43329	ATGTCAAAAATACTCACAG	0.649123	0.902439	+	388427	388445	gi|317126741|ref|NC_014829.1| Bacillus cellulosilyticus DSM 2522 chromosome, complete genome	NC_014829	A	>>	80	388525	317127096	-	Bcell_0361	-	y	y	-	hypothetical protein
568	Bacillus_cellulosilyticus_DSM_2522_uid43329	ATGTTAAGATTAATTACAT	0.649123	0.902439	+	549731	549749	gi|317126741|ref|NC_014829.1| Bacillus cellulosilyticus DSM 2522 chromosome, complete genome	NC_014829	A	>>	158	549907	317127229	-	Bcell_0498	-	y	y	COG0584C	glycerophosphoryl diester phosphodiesterase
558	Bacillus_cellulosilyticus_DSM_2522_uid43329	ATGTTATAAGAAGTAACAT	0.653509	0.908537	-	637638	637656	gi|317126741|ref|NC_014829.1| Bacillus cellulosilyticus DSM 2522 chromosome, complete genome	NC_014829	C	<>	-93	637731	317127289	-	Bcell_0558	-	y	y	COG0395G	binding-protein-dependent transporters inner membrane component
604	Bacillus_cellulosilyticus_DSM_2522_uid43329	ATGTAAAATAATCTTACTT	0.640351	0.890244	-	988825	988843	gi|317126741|ref|NC_014829.1| Bacillus cellulosilyticus DSM 2522 chromosome, complete genome	NC_014829	A	<<	63	987851	317127594	-	Bcell_0868	-	y	y	COG1897E	homoserine O-succinyltransferase
655	Bacillus_cellulosilyticus_DSM_2522_uid43329	AAGTAAGATTATTTTACAT	0.631579	0.878049	+	988825	988843	gi|317126741|ref|NC_014829.1| Bacillus cellulosilyticus DSM 2522 chromosome, complete genome	NC_014829	A	>>	137	988980	317127595	-	Bcell_0869	-	y	y	COG1132V	ABC transporter
616	Bacillus_cellulosilyticus_DSM_2522_uid43329	TTGTCAAATTTCCTAACAT	0.635965	0.884146	+	1439628	1439646	gi|317126741|ref|NC_014829.1| Bacillus cellulosilyticus DSM 2522 chromosome, complete genome	NC_014829	A	>>	77	1439723	317127990	-	Bcell_1276	-	y	y	-	hypothetical protein
571	Bacillus_cellulosilyticus_DSM_2522_uid43329	ATGTCAGAAAATTTGTCAT	0.649123	0.902439	-	1589414	1589432	gi|317126741|ref|NC_014829.1| Bacillus cellulosilyticus DSM 2522 chromosome, complete genome	NC_014829	A	<<	164	1588342	317128113	-	Bcell_1399	-	y	y	COG0115EH	branched-chain amino acid aminotransferase
733	Bacillus_cellulosilyticus_DSM_2522_uid43329	ATGTTAATCTATTTTACAT	0.627193	0.871951	+	2035865	2035883	gi|317126741|ref|NC_014829.1| Bacillus cellulosilyticus DSM 2522 chromosome, complete genome	NC_014829	A	>>	50	2035933	317128566	-	Bcell_1855	-	y	y	COG1160R	ribosome-associated GTPase EngA
589	Bacillus_cellulosilyticus_DSM_2522_uid43329	ATGTCAAACATTATCACAT	0.644737	0.896341	+	2165248	2165266	gi|317126741|ref|NC_014829.1| Bacillus cellulosilyticus DSM 2522 chromosome, complete genome	NC_014829	A	>>	148	2165414	317128687	-	Bcell_1976	-	y	y	COG1454C	iron-containing alcohol dehydrogenase
511	Bacillus_cellulosilyticus_DSM_2522_uid43329	ATGTAAGAAAATCTAACAT	0.719298	1	-	2602126	2602144	gi|317126741|ref|NC_014829.1| Bacillus cellulosilyticus DSM 2522 chromosome, complete genome	NC_014829	A	<<	158	2600634	317129114	-	Bcell_2407	-	y	y	COG0174E	glutamine synthetase
574	Bacillus_cellulosilyticus_DSM_2522_uid43329	ATGTTAGAAAAATTACCAT	0.649123	0.902439	-	2602143	2602161	gi|317126741|ref|NC_014829.1| Bacillus cellulosilyticus DSM 2522 chromosome, complete genome	NC_014829	A	<<	175	2600634	317129114	-	Bcell_2407	-	y	y	COG0174E	glutamine synthetase
517	Bacillus_cellulosilyticus_DSM_2522_uid43329	ATGTGATAAAAAATAACAT	0.684211	0.95122	-	2970754	2970772	gi|317126741|ref|NC_014829.1| Bacillus cellulosilyticus DSM 2522 chromosome, complete genome	NC_014829	A	<<	181	2969584	317129482	-	Bcell_2779	-	y	y	COG1609K	LacI family transcriptional regulator
535	Bacillus_cellulosilyticus_DSM_2522_uid43329	TTGTGAGGAAAGCTAACAT	0.662281	0.920732	-	2973054	2973072	gi|317126741|ref|NC_014829.1| Bacillus cellulosilyticus DSM 2522 chromosome, complete genome	NC_014829	A	<<	136	2972088	317129484	-	Bcell_2781	-	y	y	COG2116P	formate/nitrite transporter
739	Bacillus_cellulosilyticus_DSM_2522_uid43329	TCGTTAGAAAATCTAACAT	0.627193	0.871951	-	2986897	2986915	gi|317126741|ref|NC_014829.1| Bacillus cellulosilyticus DSM 2522 chromosome, complete genome	NC_014829	A	<<	161	2985777	317129498	-	Bcell_2795	-	y	y	COG2070R	2-nitropropane dioxygenase NPD
742	Bacillus_cellulosilyticus_DSM_2522_uid43329	GTGTGAGAAAATCAAACAT	0.627193	0.871951	-	3319470	3319488	gi|317126741|ref|NC_014829.1| Bacillus cellulosilyticus DSM 2522 chromosome, complete genome	NC_014829	A	<<	189	3318043	317129814	-	Bcell_3122	-	y	y	-	stage VI sporulation protein D
530	Bacillus_cellulosilyticus_DSM_2522_uid43329	ATGTCAACTTAGCTAACAT	0.666667	0.926829	-	3335380	3335398	gi|317126741|ref|NC_014829.1| Bacillus cellulosilyticus DSM 2522 chromosome, complete genome	NC_014829	B	<<	93	3334889	317129827	-	Bcell_3135	-	y	y	COG3565R	glyoxalase/bleomycin resistance protein/dioxygenase
547	Bacillus_cellulosilyticus_DSM_2522_uid43329	ATGTAATATTTTTTAACAT	0.657895	0.914634	-	3639702	3639720	gi|317126741|ref|NC_014829.1| Bacillus cellulosilyticus DSM 2522 chromosome, complete genome	NC_014829	A	<<	132	3639442	317130092	-	Bcell_3401	-	y	y	-	hypothetical protein
696	Bacillus_cellulosilyticus_DSM_2522_uid43329	ATTTAAGTAAATTTTACAT	0.631579	0.878049	-	3687913	3687931	gi|317126741|ref|NC_014829.1| Bacillus cellulosilyticus DSM 2522 chromosome, complete genome	NC_014829	C	<>	-35	3687948	317130144	-	Bcell_3453	-	y	y	COG2020O	isoprenylcysteine carboxyl methyltransferase
550	Bacillus_cellulosilyticus_DSM_2522_uid43329	ATGTAATATTTGTTAACAT	0.657895	0.914634	-	3958706	3958724	gi|317126741|ref|NC_014829.1| Bacillus cellulosilyticus DSM 2522 chromosome, complete genome	NC_014829	A	<<	162	3955779	317130369	-	Bcell_3679	-	y	y	COG2352C	phosphoenolpyruvate carboxylase
705	Bacillus_cellulosilyticus_DSM_2522_uid43329	CTGTCAGAAAATCTGACAG	0.631579	0.878049	+	3990838	3990856	gi|317126741|ref|NC_014829.1| Bacillus cellulosilyticus DSM 2522 chromosome, complete genome	NC_014829	C	><	-149	3989370	317130395	-	Bcell_3706	-	y	y	COG1653G	extracellular solute-binding protein family 1
708	Bacillus_cellulosilyticus_DSM_2522_uid43329	ATGTGACAAAATAGAACAT	0.631579	0.878049	+	4019614	4019632	gi|317126741|ref|NC_014829.1| Bacillus cellulosilyticus DSM 2522 chromosome, complete genome	NC_014829	C	><	-85	4018252	317130417	-	Bcell_3728	-	y	y	-	hypothetical protein
640	Bacillus_cellulosilyticus_DSM_2522_uid43329	ATGTGATGTAATCTAACAA	0.635965	0.884146	-	4046942	4046960	gi|317126741|ref|NC_014829.1| Bacillus cellulosilyticus DSM 2522 chromosome, complete genome	NC_014829	A	<<	16	4046192	317130435	-	Bcell_3746	-	y	y	COG4126E	Hydantoin racemase
747	Bacillus_cellulosilyticus_DSM_2522_uid43329	TTGTAAAATTACTTAACAT	0.627193	0.871951	+	4142912	4142930	gi|317126741|ref|NC_014829.1| Bacillus cellulosilyticus DSM 2522 chromosome, complete genome	NC_014829	C	><	-107	4139218	317130508	-	Bcell_3820	-	y	y	COG1525L	LPXTG-motif cell wall anchor domain protein
714	Bacillus_cellulosilyticus_DSM_2522_uid43329	ATCTAATAAAAGATCACAT	0.631579	0.878049	+	4265196	4265214	gi|317126741|ref|NC_014829.1| Bacillus cellulosilyticus DSM 2522 chromosome, complete genome	NC_014829	C	><	-315	4264426	317130616	-	Bcell_3932	-	y	y	COG0789K	MerR family transcriptional regulator
719	Bacillus_cellulosilyticus_DSM_2522_uid43329	ATGTCATAAAACATGACCT	0.631579	0.878049	-	4377361	4377379	gi|317126741|ref|NC_014829.1| Bacillus cellulosilyticus DSM 2522 chromosome, complete genome	NC_014829	B	<<	89	4375410	317130736	-	Bcell_4057	-	y	y	COG1009CP	proton-translocating NADH-quinone oxidoreductase, chain L
726	Bacillus_cellulosilyticus_DSM_2522_uid43329	ATGTTAAAAAATGGAACAT	0.631579	0.878049	-	4445821	4445839	gi|317126741|ref|NC_014829.1| Bacillus cellulosilyticus DSM 2522 chromosome, complete genome	NC_014829	C	<>	-160	4445981	317130797	-	Bcell_4120	-	y	y	COG2217P	ATPase P
598	Bacillus_cellulosilyticus_DSM_2522_uid43329	TTGTCAGATTATTTTACAT	0.644737	0.896341	+	4479114	4479132	gi|317126741|ref|NC_014829.1| Bacillus cellulosilyticus DSM 2522 chromosome, complete genome	NC_014829	A	>>	89	4479221	317130832	-	Bcell_4156	-	y	y	COG1115E	amino acid carrier protein
753	Bacillus_cellulosilyticus_DSM_2522_uid43329	CTGTAAGAAATTCTAACAC	0.627193	0.871951	+	4670438	4670456	gi|317126741|ref|NC_014829.1| Bacillus cellulosilyticus DSM 2522 chromosome, complete genome	NC_014829	C	><	-38	4669717	317130996	-	Bcell_4320	-	y	y	COG1811R	hypothetical protein
860	Bacillus_cereus_ATCC_14579_uid57975	TTGTAAGACAAGATTACAT	0.631579	0.878049	+	218691	218709	gi|30018278|ref|NC_004722.1| Bacillus cereus ATCC 14579, complete genome	NC_004722	B	>>	320	219029	30018480	-	BC0243	-	y	y	COG1173EP	oligopeptide transport system permease protein oppC
763	Bacillus_cereus_ATCC_14579_uid57975	ATGTTAGAAAAAATAACAT	0.701754	0.97561	+	1137157	1137175	gi|30018278|ref|NC_004722.1| Bacillus cereus ATCC 14579, complete genome	NC_004722	A	>>	184	1137359	30019312	-	BC1157	-	y	y	COG0366G	Alpha-amylase
766	Bacillus_cereus_ATCC_14579_uid57975	ATGTTAGAAAATATAACAT	0.701754	0.97561	+	1137250	1137268	gi|30018278|ref|NC_004722.1| Bacillus cereus ATCC 14579, complete genome	NC_004722	A	>>	91	1137359	30019312	-	BC1157	-	y	y	COG0366G	Alpha-amylase
775	Bacillus_cereus_ATCC_14579_uid57975	ATGTTATATTTTCTAACAT	0.675439	0.939024	-	1137250	1137268	gi|30018278|ref|NC_004722.1| Bacillus cereus ATCC 14579, complete genome	NC_004722	A	<<	110	1135908	30019311	-	BC1156	-	y	y	COG0004P	ammonium transporter
756	Bacillus_cereus_ATCC_14579_uid57975	ATGTCAGAAAACCTCACAT	0.719298	1	-	1392601	1392619	gi|30018278|ref|NC_004722.1| Bacillus cereus ATCC 14579, complete genome	NC_004722	C	<>	-218	1392819	30019581	-	BC1432	-	y	y	COG1301C	proton/sodium-glutamate symport protein
778	Bacillus_cereus_ATCC_14579_uid57975	ATGTGAGGTTTTCTGACAT	0.675439	0.939024	+	1392601	1392619	gi|30018278|ref|NC_004722.1| Bacillus cereus ATCC 14579, complete genome	NC_004722	A	>>	200	1392819	30019581	-	BC1432	-	y	y	COG1301C	proton/sodium-glutamate symport protein
815	Bacillus_cereus_ATCC_14579_uid57975	ATGTAAGATTAATTGACAA	0.644737	0.896341	+	1490523	1490541	gi|30018278|ref|NC_004722.1| Bacillus cereus ATCC 14579, complete genome	NC_004722	B	>>	35	1490576	30019690	-	BC1542	-	y	y	COG0853H	aspartate alpha-decarboxylase
855	Bacillus_cereus_ATCC_14579_uid57975	TTGTCAATTAATCTTACAT	0.635965	0.884146	-	1490523	1490541	gi|30018278|ref|NC_004722.1| Bacillus cereus ATCC 14579, complete genome	NC_004722	C	<>	-53	1490576	30019690	-	BC1542	-	y	y	COG0853H	aspartate alpha-decarboxylase
802	Bacillus_cereus_ATCC_14579_uid57975	ATGTGACGTTAAGTCACAT	0.649123	0.902439	+	1682089	1682107	gi|30018278|ref|NC_004722.1| Bacillus cereus ATCC 14579, complete genome	NC_004722	A	>>	196	1682303	30019881	-	BC1737	-	y	y	COG1502I	cardiolipin synthetase
830	Bacillus_cereus_ATCC_14579_uid57975	ATGTTACAAAAAATAACAG	0.640351	0.890244	+	1912711	1912729	gi|30018278|ref|NC_004722.1| Bacillus cereus ATCC 14579, complete genome	NC_004722	B	>>	187	1912916	30020104	-	BC1965	-	y	y	COG0498E	threonine synthase
871	Bacillus_cereus_ATCC_14579_uid57975	ATGTTAAAAAAGTTCATAT	0.631579	0.878049	+	1996179	1996197	gi|30018278|ref|NC_004722.1| Bacillus cereus ATCC 14579, complete genome	NC_004722	A	>>	15	1996212	30020191	-	BC2054	-	y	y	COG0154J	amidase
882	Bacillus_cereus_ATCC_14579_uid57975	ATGTAAAAAAACTTTTCAT	0.631579	0.878049	+	2772837	2772855	gi|30018278|ref|NC_004722.1| Bacillus cereus ATCC 14579, complete genome	NC_004722	C	><	-65	2772008	30020928	-	BC2808	-	y	y	-	hypothetical protein
823	Bacillus_cereus_ATCC_14579_uid57975	ATGTAAGGACTGTTTACAT	0.644737	0.896341	-	2848245	2848263	gi|30018278|ref|NC_004722.1| Bacillus cereus ATCC 14579, complete genome	NC_004722	A	<<	50	2847791	30021004	-	BC2887	-	y	y	-	putative cytoplasmic protein
889	Bacillus_cereus_ATCC_14579_uid57975	ATGTTTAAAAATTTCACAT	0.631579	0.878049	-	2880775	2880793	gi|30018278|ref|NC_004722.1| Bacillus cereus ATCC 14579, complete genome	NC_004722	A	<<	83	2880009	30021043	-	BC2926	-	y	y	COG4912L	hypothetical protein
902	Bacillus_cereus_ATCC_14579_uid57975	ATGATAGTAAATTTGACAT	0.631579	0.878049	-	3653261	3653279	gi|30018278|ref|NC_004722.1| Bacillus cereus ATCC 14579, complete genome	NC_004722	B	<<	187	3652367	30021782	-	BC3685	-	y	y	COG3638P	phosphonate ABC transporter ATP-binding protein
757	Bacillus_cereus_ATCC_14579_uid57975	ATGTAAGAAAAGCTAACAT	0.719298	1	-	3671001	3671019	gi|30018278|ref|NC_004722.1| Bacillus cereus ATCC 14579, complete genome	NC_004722	A	<<	66	3670546	30021802	-	BC3706	-	y	y	COG0789K	MerR family transcriptional regulator
769	Bacillus_cereus_ATCC_14579_uid57975	ATGTTATAAAACCTGACAT	0.701754	0.97561	-	4956248	4956266	gi|30018278|ref|NC_004722.1| Bacillus cereus ATCC 14579, complete genome	NC_004722	A	<<	71	4954735	30023090	-	BC5051	-	y	y	COG1115E	Sodium/proton-dependent alanine carrier protein
950	Bacillus_coagulans_2_6_uid68053	ATGTCAAAAAAGGTGACAA	0.644737	0.896341	+	135123	135141	gi|336112679|ref|NC_015634.1| Bacillus coagulans 2-6 chromosome, complete genome	NC_015634	B	>>	315	135456	336112809	rplE	BCO26_0131	-	y	y	-	50S ribosomal protein L5
956	Bacillus_coagulans_2_6_uid68053	TTGTAAGAAAACCTAACAA	0.640351	0.890244	+	308837	308855	gi|336112679|ref|NC_015634.1| Bacillus coagulans 2-6 chromosome, complete genome	NC_015634	B	>>	121	308976	336112967	nrgA	BCO26_0289	-	y	y	-	ammonium transporter
947	Bacillus_coagulans_2_6_uid68053	ACGTTATAAAATCTAACAT	0.649123	0.902439	+	308940	308958	gi|336112679|ref|NC_015634.1| Bacillus coagulans 2-6 chromosome, complete genome	NC_015634	B	>>	18	308976	336112967	nrgA	BCO26_0289	-	y	y	-	ammonium transporter
960	Bacillus_coagulans_2_6_uid68053	ATGTAATCAAAACTAACAG	0.640351	0.890244	-	898066	898084	gi|336112679|ref|NC_015634.1| Bacillus coagulans 2-6 chromosome, complete genome	NC_015634	C	<>	-83	898149	336113507	oppC	BCO26_0829	-	y	y	-	binding-protein-dependent transport systems inner membrane component
972	Bacillus_coagulans_2_6_uid68053	CTGTAAGAAATCCTGACAA	0.627193	0.871951	-	1522304	1522322	gi|336112679|ref|NC_015634.1| Bacillus coagulans 2-6 chromosome, complete genome	NC_015634	C	<>	-107	1522411	336114142	tnrA	BCO26_1464	-	y	y	-	MerR family transcriptional regulator
925	Bacillus_coagulans_2_6_uid68053	ATGTGAGAAAACTTAACAT	0.701754	0.97561	-	1556270	1556288	gi|336112679|ref|NC_015634.1| Bacillus coagulans 2-6 chromosome, complete genome	NC_015634	A	<<	116	1555819	336114180	glnR	BCO26_1502	-	y	y	-	MerR family transcriptional regulator
1011	Bacillus_cytotoxicus_NVH_391_98_uid58317	ATGCAAGCAAAACTAACAT	0.649123	0.902439	-	1192488	1192506	gi|152973854|ref|NC_009674.1| Bacillus cereus subsp. cytotoxis NVH 391-98, complete genome	NC_009674	C	<>	-94	1192582	152974884	-	Bcer98_1080	-	y	y	COG1131V	ABC transporter-related protein
991	Bacillus_cytotoxicus_NVH_391_98_uid58317	ATGTTAGGTTTTCTTACAT	0.675439	0.939024	+	1264495	1264513	gi|152973854|ref|NC_009674.1| Bacillus cereus subsp. cytotoxis NVH 391-98, complete genome	NC_009674	A	>>	192	1264705	152974956	-	Bcer98_1153	-	y	y	COG1301C	sodium:dicarboxylate symporter
1041	Bacillus_cytotoxicus_NVH_391_98_uid58317	ATATTAGAAATAATAACAT	0.640351	0.890244	-	1797537	1797555	gi|152973854|ref|NC_009674.1| Bacillus cereus subsp. cytotoxis NVH 391-98, complete genome	NC_009674	C	<>	-40	1797577	152975476	-	Bcer98_1691	-	y	y	COG1961L	resolvase domain-containing protein
1015	Bacillus_cytotoxicus_NVH_391_98_uid58317	ATGTAAGAAAATGTAATAT	0.649123	0.902439	+	1843913	1843931	gi|152973854|ref|NC_009674.1| Bacillus cereus subsp. cytotoxis NVH 391-98, complete genome	NC_009674	A	>>	94	1844025	152975513	-	Bcer98_1733	-	y	y	-	group-specific protein
1075	Bacillus_cytotoxicus_NVH_391_98_uid58317	ATGTTACATATTCTTATAT	0.631579	0.878049	+	2216917	2216935	gi|152973854|ref|NC_009674.1| Bacillus cereus subsp. cytotoxis NVH 391-98, complete genome	NC_009674	A	>>	76	2217011	152975859	-	Bcer98_2119	-	y	y	COG2606S	ybaK/ebsC protein
1046	Bacillus_cytotoxicus_NVH_391_98_uid58317	ATGTGAGATTTACTCAGAT	0.640351	0.890244	+	2446013	2446031	gi|152973854|ref|NC_009674.1| Bacillus cereus subsp. cytotoxis NVH 391-98, complete genome	NC_009674	B	>>	132	2446163	152976078	-	Bcer98_2354	-	y	y	COG3328L	IS256 family transposase
988	Bacillus_cytotoxicus_NVH_391_98_uid58317	ATGTAAGAAAAGCTAACAT	0.719298	1	-	2469163	2469181	gi|152973854|ref|NC_009674.1| Bacillus cereus subsp. cytotoxis NVH 391-98, complete genome	NC_009674	A	<<	67	2468707	152976098	-	Bcer98_2382	-	y	y	COG0789K	MerR family transcriptional regulator
1059	Bacillus_cytotoxicus_NVH_391_98_uid58317	TTGTTACAATAATTAACAT	0.635965	0.884146	+	2573058	2573076	gi|152973854|ref|NC_009674.1| Bacillus cereus subsp. cytotoxis NVH 391-98, complete genome	NC_009674	C	><	-212	2571722	152976187	-	Bcer98_2473	-	y	y	COG0743I	1-deoxy-D-xylulose 5-phosphate reductoisomerase
1079	Bacillus_cytotoxicus_NVH_391_98_uid58317	ATGTAATAAAATTTCATAT	0.631579	0.878049	-	2627740	2627758	gi|152973854|ref|NC_009674.1| Bacillus cereus subsp. cytotoxis NVH 391-98, complete genome	NC_009674	B	<<	200	2624817	152976240	-	Bcer98_2526	-	y	y	COG0474P	ATPase, P-type (transporting), HAD superfamily, subfamily IC
1003	Bacillus_cytotoxicus_NVH_391_98_uid58317	GTGTCATAAAACCTAACAT	0.662281	0.920732	-	3703062	3703080	gi|152973854|ref|NC_009674.1| Bacillus cereus subsp. cytotoxis NVH 391-98, complete genome	NC_009674	A	<<	80	3701540	152977317	-	Bcer98_3642	-	y	y	COG1115E	amino acid carrier protein
997	Bacillus_cytotoxicus_NVH_391_98_uid58317	ATGTTAGGAATAATTACAT	0.675439	0.939024	-	3703085	3703103	gi|152973854|ref|NC_009674.1| Bacillus cereus subsp. cytotoxis NVH 391-98, complete genome	NC_009674	A	<<	103	3701540	152977317	-	Bcer98_3642	-	y	y	COG1115E	amino acid carrier protein
1175	Bacillus_licheniformis_ATCC_14580_uid58097	ATGAAAGGAAAAGTAACAT	0.631579	0.878049	+	215010	215028	gi|163119169|ref|NC_006270.3| Bacillus licheniformis ATCC 14580 chromosome, complete genome	NC_006270	B	>>	186	215214	52078701	-	BL05015	-	y	y	COG3220S	hypothetical protein
1165	Bacillus_licheniformis_ATCC_14580_uid58097	ATGTGAGGTTTCCTAACAA	0.635965	0.884146	+	504560	504578	gi|163119169|ref|NC_006270.3| Bacillus licheniformis ATCC 14580 chromosome, complete genome	NC_006270	A	>>	138	504716	52078943	ycsF	BL02806	-	y	y	COG1540R	LamB/YcsF family protein
1142	Bacillus_licheniformis_ATCC_14580_uid58097	ATGTAAGCACAGGTTACAT	0.653509	0.908537	+	797279	797297	gi|163119169|ref|NC_006270.3| Bacillus licheniformis ATCC 14580 chromosome, complete genome	NC_006270	B	>>	205	797502	52079219	nos	BL03064	-	y	y	COG4362PE	nitric oxide synthase Nos
1179	Bacillus_licheniformis_ATCC_14580_uid58097	ATGACAAAAAATGTGACAT	0.631579	0.878049	+	1175766	1175784	gi|163119169|ref|NC_006270.3| Bacillus licheniformis ATCC 14580 chromosome, complete genome	NC_006270	C	><	-140	1175465	163119339	yisI	BL05102	-	y	y	-	YisI
1171	Bacillus_licheniformis_ATCC_14580_uid58097	ATGTTAAATAATTTCACAA	0.635965	0.884146	+	1216684	1216702	gi|163119169|ref|NC_006270.3| Bacillus licheniformis ATCC 14580 chromosome, complete genome	NC_006270	A	>>	23	1216725	52079615	argC	BL03241	-	y	y	COG0002E	N-acetyl-gamma-glutamyl-phosphate reductase
1125	Bacillus_licheniformis_ATCC_14580_uid58097	CTGTCAGAAAATCTAACAT	0.675439	0.939024	+	1464849	1464867	gi|163119169|ref|NC_006270.3| Bacillus licheniformis ATCC 14580 chromosome, complete genome	NC_006270	C	><	-82	1464453	52079883	tnrA	BL03625	-	y	y	COG0789K	transcriptional regulator
1184	Bacillus_licheniformis_ATCC_14580_uid58097	ATGTCACAAAAGAAGACAT	0.631579	0.878049	+	1871119	1871137	gi|163119169|ref|NC_006270.3| Bacillus licheniformis ATCC 14580 chromosome, complete genome	NC_006270	B	>>	67	1871204	52080292	ymfH	BL01200	-	y	y	COG0612R	putative metalloendopeptidase
1126	Bacillus_licheniformis_ATCC_14580_uid58097	ATGTAAAGAATCCTTACAT	0.675439	0.939024	+	1947733	1947751	gi|163119169|ref|NC_006270.3| Bacillus licheniformis ATCC 14580 chromosome, complete genome	NC_006270	A	>>	64	1947815	52080370	glnR	BL03234	-	y	y	COG0789K	transcriptional regulator
1111	Bacillus_licheniformis_ATCC_14580_uid58097	ATGTTAGAAAACTTAACAT	0.701754	0.97561	+	2009095	2009113	gi|163119169|ref|NC_006270.3| Bacillus licheniformis ATCC 14580 chromosome, complete genome	NC_006270	A	>>	34	2009147	52080443	alsT	BL01180	-	y	y	COG1115E	amino acid carrier protein
1195	Bacillus_licheniformis_ATCC_14580_uid58097	ATGAGAGAAAATCTTACAA	0.627193	0.871951	-	2854429	2854447	gi|163119169|ref|NC_006270.3| Bacillus licheniformis ATCC 14580 chromosome, complete genome	NC_006270	A	<<	42	2853005	52081317	rocG	BL00756	-	y	y	COG0334E	glutamate dehydrogenase
1120	Bacillus_licheniformis_ATCC_14580_uid58097	ATGTTAAAAAATTTAACAT	0.684211	0.95122	-	3284658	3284676	gi|163119169|ref|NC_006270.3| Bacillus licheniformis ATCC 14580 chromosome, complete genome	NC_006270	A	<<	22	3283230	52081743	-	BL02155	-	y	y	COG1288S	C4-dicarboxylate anaerobic carrier
1138	Bacillus_licheniformis_ATCC_14580_uid58097	ATGTTAAATTTTTTAACAT	0.657895	0.914634	+	3284658	3284676	gi|163119169|ref|NC_006270.3| Bacillus licheniformis ATCC 14580 chromosome, complete genome	NC_006270	A	>>	204	3284880	52081744	-	BL02124	-	y	y	COG0547E	anthranilate phosphoribosyltransferase
1156	Bacillus_licheniformis_ATCC_14580_uid58097	GTGTTAAAATTTCTAACAT	0.644737	0.896341	-	3419528	3419546	gi|163119169|ref|NC_006270.3| Bacillus licheniformis ATCC 14580 chromosome, complete genome	NC_006270	A	<<	144	3418416	52081875	ybfQ	BL00834	-	y	y	COG1054R	hypothetical protein
1114	Bacillus_licheniformis_ATCC_14580_uid58097	ATGTAAGGAAATCTGACAT	0.701754	0.97561	+	3709752	3709770	gi|163119169|ref|NC_006270.3| Bacillus licheniformis ATCC 14580 chromosome, complete genome	NC_006270	A	>>	86	3709856	52082175	nrgA	BL02456	-	y	y	COG0004P	ammonium transporter
1207	Bacillus_licheniformis_ATCC_14580_uid58097	ATGTCATGAAATATGACAA	0.627193	0.871951	-	3771382	3771400	gi|163119169|ref|NC_006270.3| Bacillus licheniformis ATCC 14580 chromosome, complete genome	NC_006270	A	<<	33	3770036	52082232	ntdA	BL03980	-	y	y	COG0399M	putative aminotransferase
1359	Bacillus_megaterium_DSM319_uid48371	ATGTGATAAATACTAACGT	0.640351	0.890244	-	723290	723308	gi|295702242|ref|NC_014103.1| Bacillus megaterium DSM 319 chromosome, complete genome	NC_014103	C	<>	-116	723406	295702893	ncs1	BMD_0755	-	y	y	COG1953FH	NCS1 nucleoside transporter family
1366	Bacillus_megaterium_DSM319_uid48371	TTGTCAGAAGTTCTAACAT	0.640351	0.890244	-	930210	930228	gi|295702242|ref|NC_014103.1| Bacillus megaterium DSM 319 chromosome, complete genome	NC_014103	A	<<	198	929443	295703083	-	BMD_0947	-	y	y	-	hypothetical protein
1387	Bacillus_megaterium_DSM319_uid48371	ATGTAACTCAAGTTCACAT	0.635965	0.884146	-	1020316	1020334	gi|295702242|ref|NC_014103.1| Bacillus megaterium DSM 319 chromosome, complete genome	NC_014103	A	<<	103	1019281	295703177	-	BMD_1041	-	y	y	COG0667C	aldo/keto reductase family oxidoreductase
1426	Bacillus_megaterium_DSM319_uid48371	GTGTTAGATAACCTAACAC	0.631579	0.878049	+	1129373	1129391	gi|295702242|ref|NC_014103.1| Bacillus megaterium DSM 319 chromosome, complete genome	NC_014103	A	>>	110	1129501	295703276	nasD	BMD_1140	-	y	y	COG1251C	nitrite reductase [NAD(P)H] large subunit
1311	Bacillus_megaterium_DSM319_uid48371	ATCTTAAAAAATCTCACAT	0.649123	0.902439	-	1447754	1447772	gi|295702242|ref|NC_014103.1| Bacillus megaterium DSM 319 chromosome, complete genome	NC_014103	C	<>	-81	1447835	295703600	-	BMD_1466	-	y	y	COG1670J	GNAT family acetyltransferase
1255	Bacillus_megaterium_DSM319_uid48371	ATGTTAGAATGTATTACAT	0.662281	0.920732	-	1959477	1959495	gi|295702242|ref|NC_014103.1| Bacillus megaterium DSM 319 chromosome, complete genome	NC_014103	A	<<	70	1959081	295704087	-	BMD_1959	-	y	y	COG0789K	HTH-type transcriptional regulator TnrA
1216	Bacillus_megaterium_DSM319_uid48371	ATGTGAGAAAAAGTGACAT	0.701754	0.97561	+	1959521	1959539	gi|295702242|ref|NC_014103.1| Bacillus megaterium DSM 319 chromosome, complete genome	NC_014103	A	>>	166	1959705	295704088	-	BMD_1960	-	y	y	-	hypothetical protein
1267	Bacillus_megaterium_DSM319_uid48371	ATGTCACTTTTTCTCACAT	0.657895	0.914634	-	1959521	1959539	gi|295702242|ref|NC_014103.1| Bacillus megaterium DSM 319 chromosome, complete genome	NC_014103	A	<<	114	1959081	295704087	-	BMD_1959	-	y	y	COG0789K	HTH-type transcriptional regulator TnrA
1429	Bacillus_megaterium_DSM319_uid48371	ATGTTAGACAACATGACAA	0.631579	0.878049	+	2066069	2066087	gi|295702242|ref|NC_014103.1| Bacillus megaterium DSM 319 chromosome, complete genome	NC_014103	A	>>	51	2066138	295704193	-	BMD_2065	-	y	y	COG1380R	murein hydrolase regulator
1374	Bacillus_megaterium_DSM319_uid48371	ATGTAAAAATAGCTAAAAT	0.640351	0.890244	-	2080618	2080636	gi|295702242|ref|NC_014103.1| Bacillus megaterium DSM 319 chromosome, complete genome	NC_014103	C	<>	-82	2080700	295704209	cysA	BMD_2081	-	y	y	COG1118P	sulfate ABC transporter ATP-binding protein CysA
1393	Bacillus_megaterium_DSM319_uid48371	TTGTAATATAACATCACAT	0.635965	0.884146	-	2369572	2369590	gi|295702242|ref|NC_014103.1| Bacillus megaterium DSM 319 chromosome, complete genome	NC_014103	A	<<	57	2368784	295704496	yurK	BMD_2373	-	y	y	COG2188K	GntR family putative transcriptional regulator
1285	Bacillus_megaterium_DSM319_uid48371	TTGTCAGAATATTTGACAT	0.653509	0.908537	+	2457493	2457511	gi|295702242|ref|NC_014103.1| Bacillus megaterium DSM 319 chromosome, complete genome	NC_014103	A	>>	204	2457715	295704591	-	BMD_2470	-	y	y	COG0366G	alpha amylase
1243	Bacillus_megaterium_DSM319_uid48371	ATGTCAAAAACTCTTACAT	0.671053	0.932927	-	2481673	2481691	gi|295702242|ref|NC_014103.1| Bacillus megaterium DSM 319 chromosome, complete genome	NC_014103	A	<<	102	2480453	295704611	yhcY	BMD_2490	-	y	y	COG4585T	two-component sensor histidine kinase
1270	Bacillus_megaterium_DSM319_uid48371	ATGTAATATTTATTAACAT	0.657895	0.914634	+	2494027	2494045	gi|295702242|ref|NC_014103.1| Bacillus megaterium DSM 319 chromosome, complete genome	NC_014103	A	>>	32	2494077	295704626	pucK	BMD_2505	-	y	y	COG2233F	uric acid permease PucK
1341	Bacillus_megaterium_DSM319_uid48371	ATGTTATCAAACCTGACAC	0.644737	0.896341	+	2512819	2512837	gi|295702242|ref|NC_014103.1| Bacillus megaterium DSM 319 chromosome, complete genome	NC_014103	C	><	-89	2511330	295704642	-	BMD_2522	-	y	y	COG4819E	ethanolamine utilization protein EutA
1434	Bacillus_megaterium_DSM319_uid48371	TTGTAAGAAAGTTTGACAT	0.631579	0.878049	+	2530322	2530340	gi|295702242|ref|NC_014103.1| Bacillus megaterium DSM 319 chromosome, complete genome	NC_014103	C	><	-142	2530055	295704664	-	BMD_2544	-	y	y	-	hypothetical protein
1274	Bacillus_megaterium_DSM319_uid48371	ATGTAAGATAACCTTTCAT	0.657895	0.914634	-	2603577	2603595	gi|295702242|ref|NC_014103.1| Bacillus megaterium DSM 319 chromosome, complete genome	NC_014103	B	<<	191	2602163	295704742	-	BMD_2622	-	y	y	COG2271G	putative transport Protein (Major Facilitator Superfamily)
1441	Bacillus_megaterium_DSM319_uid48371	ATGTGAAAAAAAGTGAGAT	0.631579	0.878049	-	2627392	2627410	gi|295702242|ref|NC_014103.1| Bacillus megaterium DSM 319 chromosome, complete genome	NC_014103	A	<<	17	2626737	295704765	yfiK	BMD_2645	-	y	y	COG2197TK	two-component response regulator
1471	Bacillus_megaterium_DSM319_uid48371	ATGTCATTATTACTGACAA	0.627193	0.871951	-	2919525	2919543	gi|295702242|ref|NC_014103.1| Bacillus megaterium DSM 319 chromosome, complete genome	NC_014103	A	<<	259	2918091	295705058	-	BMD_2942	-	y	y	COG0683E	putative branched-chain amino acid ABC transporter branched-chain amino acid-binding protein
1225	Bacillus_megaterium_DSM319_uid48371	ATGTTATATAATCTAACAT	0.692982	0.963415	-	2921389	2921407	gi|295702242|ref|NC_014103.1| Bacillus megaterium DSM 319 chromosome, complete genome	NC_014103	A	<<	44	2920119	295705060	amt	BMD_2944	-	y	y	COG0004P	ammonium transporter
1259	Bacillus_megaterium_DSM319_uid48371	ATGTCAGAAAATATAACAC	0.662281	0.920732	-	2921555	2921573	gi|295702242|ref|NC_014103.1| Bacillus megaterium DSM 319 chromosome, complete genome	NC_014103	B	<<	210	2920119	295705060	amt	BMD_2944	-	y	y	COG0004P	ammonium transporter
1261	Bacillus_megaterium_DSM319_uid48371	GTGTTAGAAAATATCACAT	0.662281	0.920732	-	2963255	2963273	gi|295702242|ref|NC_014103.1| Bacillus megaterium DSM 319 chromosome, complete genome	NC_014103	A	<<	44	2962909	295705106	ureA	BMD_2991	-	y	y	COG0831E	urease subunit gamma
1345	Bacillus_megaterium_DSM319_uid48371	ATGTAAGAGAAGCTAACAG	0.644737	0.896341	-	2985994	2986012	gi|295702242|ref|NC_014103.1| Bacillus megaterium DSM 319 chromosome, complete genome	NC_014103	A	<<	68	2985753	295705129	-	BMD_3014	-	y	y	-	hypothetical protein
1318	Bacillus_megaterium_DSM319_uid48371	ATGTTAGAAAAAGTGACGT	0.649123	0.902439	-	3007767	3007785	gi|295702242|ref|NC_014103.1| Bacillus megaterium DSM 319 chromosome, complete genome	NC_014103	A	<<	117	3006409	295705151	-	BMD_3036	-	y	y	COG0624E	allantoate amidohydrolase
1297	Bacillus_megaterium_DSM319_uid48371	TTGTTAAAAATTCTCACAT	0.653509	0.908537	-	3007923	3007941	gi|295702242|ref|NC_014103.1| Bacillus megaterium DSM 319 chromosome, complete genome	NC_014103	A	<<	273	3006409	295705151	-	BMD_3036	-	y	y	COG0624E	allantoate amidohydrolase
1348	Bacillus_megaterium_DSM319_uid48371	ATGTGAGAATTTTTAACAA	0.644737	0.896341	+	3007923	3007941	gi|295702242|ref|NC_014103.1| Bacillus megaterium DSM 319 chromosome, complete genome	NC_014103	A	>>	16	3007957	295705152	pucR	BMD_3037	-	y	y	COG2508TQ	purine catabolism regulatory protein
1444	Bacillus_megaterium_DSM319_uid48371	ATGTGAAAAAATATAACTT	0.631579	0.878049	-	3087824	3087842	gi|295702242|ref|NC_014103.1| Bacillus megaterium DSM 319 chromosome, complete genome	NC_014103	A	<<	90	3087018	295705250	-	BMD_3135	-	y	y	-	CAAX amino terminal protease family protein
1447	Bacillus_megaterium_DSM319_uid48371	ATGTTAGATTCTCTCACAA	0.631579	0.878049	+	3125971	3125989	gi|295702242|ref|NC_014103.1| Bacillus megaterium DSM 319 chromosome, complete genome	NC_014103	A	>>	106	3126095	295705294	-	BMD_3179	-	y	y	COG1284S	hypothetical protein
1300	Bacillus_megaterium_DSM319_uid48371	ATGTTAAAAAGGATAACAT	0.653509	0.908537	+	3257599	3257617	gi|295702242|ref|NC_014103.1| Bacillus megaterium DSM 319 chromosome, complete genome	NC_014103	A	>>	179	3257796	295705456	-	BMD_3341	-	y	y	-	hypothetical protein
1249	Bacillus_megaterium_DSM319_uid48371	ATGTTAAGTTAACTAACAT	0.666667	0.926829	-	3272656	3272674	gi|295702242|ref|NC_014103.1| Bacillus megaterium DSM 319 chromosome, complete genome	NC_014103	A	<<	53	3271206	295705476	-	BMD_3361	-	y	y	COG1953FH	cytosine/purine, uracil, thiamine, allantoin family permease
1324	Bacillus_megaterium_DSM319_uid48371	ATGTAAGAAAAGGTGAAAT	0.649123	0.902439	+	3663477	3663495	gi|295702242|ref|NC_014103.1| Bacillus megaterium DSM 319 chromosome, complete genome	NC_014103	A	>>	5	3663500	295705901	-	BMD_3793	-	y	y	-	hypothetical protein
1234	Bacillus_megaterium_DSM319_uid48371	ATGTAAAAAAACATAACAT	0.684211	0.95122	+	3779524	3779542	gi|295702242|ref|NC_014103.1| Bacillus megaterium DSM 319 chromosome, complete genome	NC_014103	A	>>	43	3779585	295706029	-	BMD_3922	-	y	y	COG1301C	Aerobic C4-dicarboxylate transport protein
1477	Bacillus_megaterium_DSM319_uid48371	ATGTGAGGTTAGTTGACAA	0.627193	0.871951	+	3823368	3823386	gi|295702242|ref|NC_014103.1| Bacillus megaterium DSM 319 chromosome, complete genome	NC_014103	A	>>	176	3823562	295706073	-	BMD_3967	-	y	y	COG1115E	amino acid carrier protein
1222	Bacillus_megaterium_DSM319_uid48371	ATGTTAGAATTACTAACAT	0.701754	0.97561	-	3939081	3939099	gi|295702242|ref|NC_014103.1| Bacillus megaterium DSM 319 chromosome, complete genome	NC_014103	A	<<	64	3938610	295706192	glnR	BMD_4087	-	y	y	COG0789K	glutamine synthetase repressor
1279	Bacillus_megaterium_DSM319_uid48371	ATGTGAAGTAAAGTAACAT	0.657895	0.914634	-	4677996	4678014	gi|295702242|ref|NC_014103.1| Bacillus megaterium DSM 319 chromosome, complete genome	NC_014103	A	<<	160	4675422	295706932	leuS	BMD_4834	-	y	y	COG0495J	leucyl-tRNA synthetase
1264	Bacillus_megaterium_DSM319_uid48371	ATGTTAGATTACCTTACAC	0.662281	0.920732	+	5016153	5016171	gi|295702242|ref|NC_014103.1| Bacillus megaterium DSM 319 chromosome, complete genome	NC_014103	A	>>	146	5016317	295707273	ald	BMD_5199	-	y	y	COG0686E	alanine dehydrogenase
	Bacillus_megaterium_DSM319_uid48371	ATGTGAGAAAAAGTGACAT	0.701754	0.97561	+	1959521	1959539	gi|295702242|ref|NC_014103.1| Bacillus megaterium DSM 319 chromosome, complete genome	NC_014103	C	><	-132	1959081	295704087	tnrA	BMD_1959	-			COG0789K	HTH-type transcriptional regulator TnrA
1538	Bacillus_pseudofirmus_OF4_uid45847	ATGTCAAAAAAGGTGACAC	0.644737	0.896341	+	142124	142142	gi|316994385|ref|NC_013791.2| Bacillus pseudofirmus OF4 chromosome, complete genome	NC_013791	B	>>	316	142458	288554737	rplE	BpOF4_08610	-	y	y	COG0094J	50S ribosomal protein L5
1501	Bacillus_pseudofirmus_OF4_uid45847	ATGTTAGATTATGTGACAT	0.684211	0.95122	-	294533	294551	gi|316994385|ref|NC_013791.2| Bacillus pseudofirmus OF4 chromosome, complete genome	NC_013791	A	<<	83	294133	288554890	ureA	BpOF4_09390	-	y	y	COG0831E	urease subunit gamma
1576	Bacillus_pseudofirmus_OF4_uid45847	TTGTGAGAATACCTTACAA	0.631579	0.878049	-	664028	664046	gi|316994385|ref|NC_013791.2| Bacillus pseudofirmus OF4 chromosome, complete genome	NC_013791	A	<<	139	662516	288555235	-	BpOF4_11125	-	y	y	COG1115E	amino acid transporter
1582	Bacillus_pseudofirmus_OF4_uid45847	TTGTCAGATAATCTAACAA	0.631579	0.878049	-	1296023	1296041	gi|316994385|ref|NC_013791.2| Bacillus pseudofirmus OF4 chromosome, complete genome	NC_013791	A	<<	107	1295614	288555888	scgR	BpOF4_14410	-	y	y	COG0789K	transcriptional regulator
1584	Bacillus_pseudofirmus_OF4_uid45847	TTGTCAGATAATCTAACAA	0.631579	0.878049	-	1296023	1296041	gi|316994385|ref|NC_013791.2| Bacillus pseudofirmus OF4 chromosome, complete genome	NC_013791	C	<>	-143	1296166	288555889	nasF	BpOF4_14415	-	y	y	COG0007H	methyltransferase/uroporphyrinogen-III synthase
1540	Bacillus_pseudofirmus_OF4_uid45847	ATGTTATGAAACCTGACAC	0.644737	0.896341	-	1680224	1680242	gi|316994385|ref|NC_013791.2| Bacillus pseudofirmus OF4 chromosome, complete genome	NC_013791	A	<<	113	1678567	288556287	putP5	BpOF4_16425	-	y	y	COG0591ER	sodium/proline co-transporter
1507	Bacillus_pseudofirmus_OF4_uid45847	ATGTGAGGGAAGCTGACAT	0.671053	0.932927	-	2221992	2222010	gi|316994385|ref|NC_013791.2| Bacillus pseudofirmus OF4 chromosome, complete genome	NC_013791	A	<<	63	2221534	288556890	-	BpOF4_19470	-	y	y	COG0789K	MerR family protein transcriptional regulator
1591	Bacillus_pseudofirmus_OF4_uid45847	ATTTTATAAAAATTTACAT	0.631579	0.878049	-	3176200	3176218	gi|316994385|ref|NC_013791.2| Bacillus pseudofirmus OF4 chromosome, complete genome	NC_013791	A	<<	66	3175826	288553925	-	BpOF4_04520	-	y	y	-	hypothetical protein
1519	Bacillus_pseudofirmus_OF4_uid45847	ATGTTAGTTGATCTGACAT	0.662281	0.920732	-	3354721	3354739	gi|316994385|ref|NC_013791.2| Bacillus pseudofirmus OF4 chromosome, complete genome	NC_013791	A	<<	111	3352277	288554114	nasB	BpOF4_05475	-	y	y	COG1251C	NasB nitrate/nitrite reduction
1498	Bacillus_pseudofirmus_OF4_uid45847	ATGTCAGATAACATAACAT	0.692982	0.963415	-	3378662	3378680	gi|316994385|ref|NC_013791.2| Bacillus pseudofirmus OF4 chromosome, complete genome	NC_013791	A	<<	61	3377135	288554136	nasF	BpOF4_05585	-	y	y	COG0007H	methyltransferase/uroporphyrinogen-III synthase
1510	Bacillus_pseudofirmus_OF4_uid45847	TTGTAAGATAAGCTGACAT	0.671053	0.932927	+	3727405	3727423	gi|316994385|ref|NC_013791.2| Bacillus pseudofirmus OF4 chromosome, complete genome	NC_013791	A	>>	151	3727574	288554474	cotF	BpOF4_07295	-	y	y	COG5577M	spore coat protein F
1543	Bacillus_pseudofirmus_OF4_uid45847	ATGTCAGCTTATCTTACAA	0.644737	0.896341	-	3727405	3727423	gi|316994385|ref|NC_013791.2| Bacillus pseudofirmus OF4 chromosome, complete genome	NC_013791	A	<<	108	3726029	288554473	amtB	BpOF4_07290	-	y	y	COG0004P	ammonium transporter
1489	Bacillus_pseudofirmus_OF4_uid45847	ATGTTAGATAATCTAACAT	0.710526	0.987805	-	3745884	3745902	gi|316994385|ref|NC_013791.2| Bacillus pseudofirmus OF4 chromosome, complete genome	NC_013791	A	<<	82	3744441	288554491	-	BpOF4_07380	-	y	y	COG0174E	glutamine synthetase
1649	Bacillus_pumilus_SAFR_032_uid59017	ATGTCATGAAAGCTTAAAT	0.631579	0.878049	-	478690	478708	gi|157690798|ref|NC_009848.1| Bacillus pumilus SAFR-032, complete genome	NC_009848	B	<<	306	477779	157691227	ydcA	BPUM_0434	-	y	y	COG0705R	serine peptidase
1628	Bacillus_pumilus_SAFR_032_uid59017	ATGTGAGGAATGCTCACAA	0.653509	0.908537	-	1044431	1044449	gi|157690798|ref|NC_009848.1| Bacillus pumilus SAFR-032, complete genome	NC_009848	B	<<	358	1042784	157691747	gltT	BPUM_0965	-	y	y	COG1301C	DAACS family dicarboxylate/amino acid:cation symporter
1645	Bacillus_pumilus_SAFR_032_uid59017	ATGTTAAATAATTTCACAA	0.635965	0.884146	+	1128588	1128606	gi|157690798|ref|NC_009848.1| Bacillus pumilus SAFR-032, complete genome	NC_009848	A	>>	17	1128623	157691824	argC	BPUM_1042	-	y	y	COG0002E	N-acetyl-gamma-glutamyl-phosphate reductase
1621	Bacillus_pumilus_SAFR_032_uid59017	ATGTTAATATTCCTAACAT	0.666667	0.926829	+	1698677	1698695	gi|157690798|ref|NC_009848.1| Bacillus pumilus SAFR-032, complete genome	NC_009848	A	>>	65	1698760	157692416	glnR	BPUM_1636	-	y	y	COG0789K	glutamine synthetase transcriptional repressor
1677	Bacillus_pumilus_SAFR_032_uid59017	ATGTGACTAAATGTCACAA	0.627193	0.871951	+	2111258	2111276	gi|157690798|ref|NC_009848.1| Bacillus pumilus SAFR-032, complete genome	NC_009848	C	><	-166	2110760	157692839	spoVAEB	BPUM_2071	-	y	y	-	stage V sporulation protein AEB
1639	Bacillus_pumilus_SAFR_032_uid59017	ATGTGAAAAAATATGACAA	0.644737	0.896341	-	2487297	2487315	gi|157690798|ref|NC_009848.1| Bacillus pumilus SAFR-032, complete genome	NC_009848	A	<<	295	2486088	157693234	-	BPUM_2473	-	y	y	COG0115EH	branched-chain amino acid aminotransferase
1610	Bacillus_pumilus_SAFR_032_uid59017	ATGTAAGATTAACTTACAT	0.701754	0.97561	+	3283848	3283866	gi|157690798|ref|NC_009848.1| Bacillus pumilus SAFR-032, complete genome	NC_009848	B	>>	83	3283949	157694051	nrgA	BPUM_3300	-	y	y	COG0004P	ammonium transporter
1619	Bacillus_pumilus_SAFR_032_uid59017	ATGTGAGATAATCTCACAA	0.671053	0.932927	+	3455811	3455829	gi|157690798|ref|NC_009848.1| Bacillus pumilus SAFR-032, complete genome	NC_009848	B	>>	313	3456142	157694240	rapD2	BPUM_3494	-	y	y	-	aspartate phosphatase response regulator
	Bacillus_pumilus_SAFR_032_uid59017	TTGTTAGAAAATATAACAC	0.622807	0.865854	+	1292356	1292374	gi|157690798|ref|NC_009848.1| Bacillus pumilus SAFR-032, complete genome	NC_009848	C	><	-81	1291964	157692011	tnrA	BPUM_1230	-			COG0789K	transcriptional regulator
1751	Bacillus_subtilis_168_uid57675	ATGTGAAAAAACTTGAAAT	0.631579	0.878049	+	118423	118441	gi|255767013|ref|NC_000964.3| Bacillus subtilis subsp. subtilis str. 168 chromosome, complete genome	NC_000964	B	>>	150	118591	255767019	rplK	BSU01020	-	y	y	COG0080J	50S ribosomal protein L11
1716	Bacillus_subtilis_168_uid57675	ATGTTATAAAATGTAACAA	0.644737	0.896341	+	358249	358267	gi|255767013|ref|NC_000964.3| Bacillus subtilis subsp. subtilis str. 168 chromosome, complete genome	NC_000964	C	><	-86	355764	16077399	nasD	BSU03300	-	y	y	COG1251C	assimilatory nitrite reductase subunit
1776	Bacillus_subtilis_168_uid57675	TTGTCAGAAAACCTACCAT	0.627193	0.871951	-	456877	456895	gi|255767013|ref|NC_000964.3| Bacillus subtilis subsp. subtilis str. 168 chromosome, complete genome	NC_000964	C	<>	-146	457023	255767129	ycsF	BSU04050	-	y	y	COG1540R	LamB/YcsF family protein
1758	Bacillus_subtilis_168_uid57675	ATGTTATAAAAAATCATAT	0.631579	0.878049	-	596422	596440	gi|255767013|ref|NC_000964.3| Bacillus subtilis subsp. subtilis str. 168 chromosome, complete genome	NC_000964	C	<>	-56	596478	16077615	ydfN	BSU05480	-	y	y	COG0778C	oxidoreductase
1735	Bacillus_subtilis_168_uid57675	ATGTTAAATAATTTCACAA	0.635965	0.884146	+	1194993	1195011	gi|255767013|ref|NC_000964.3| Bacillus subtilis subsp. subtilis str. 168 chromosome, complete genome	NC_000964	A	>>	23	1195034	255767251	argC	BSU11190	-	y	y	COG0002E	N-acetyl-gamma-glutamyl-phosphate reductase
1759	Bacillus_subtilis_168_uid57675	ATATGATAAAATATGACAT	0.631579	0.878049	+	1315821	1315839	gi|255767013|ref|NC_000964.3| Bacillus subtilis subsp. subtilis str. 168 chromosome, complete genome	NC_000964	A	>>	30	1315869	16078308	rapA	BSU12430	-	y	y	COG5091	response regulator aspartate phosphatase
1699	Bacillus_subtilis_168_uid57675	ATGTTAGAAAATATGACAA	0.662281	0.920732	-	1397807	1397825	gi|255767013|ref|NC_000964.3| Bacillus subtilis subsp. subtilis str. 168 chromosome, complete genome	NC_000964	A	<<	64	1397411	16078396	tnrA	BSU13310	-	y	y	COG0789K	nitrogen sensing transcriptional regulator
1687	Bacillus_subtilis_168_uid57675	ATGTTAAGAATCCTTACAT	0.675439	0.939024	+	1877876	1877894	gi|255767013|ref|NC_000964.3| Bacillus subtilis subsp. subtilis str. 168 chromosome, complete genome	NC_000964	A	>>	65	1877959	16078808	glnR	BSU17450	-	y	y	COG0789K	nitrogen metabolism transcriptional regulator
1678	Bacillus_subtilis_168_uid57675	ATGTTAAAAAATCTAACAT	0.701754	0.97561	+	1938863	1938881	gi|255767013|ref|NC_000964.3| Bacillus subtilis subsp. subtilis str. 168 chromosome, complete genome	NC_000964	A	>>	44	1938925	16078873	alsT	BSU18120	-	y	y	COG1115E	amino acid carrier protein
1741	Bacillus_subtilis_168_uid57675	TTGTAAAATAAATTCACAT	0.635965	0.884146	+	2589051	2589069	gi|255767013|ref|NC_000964.3| Bacillus subtilis subsp. subtilis str. 168 chromosome, complete genome	NC_000964	A	>>	54	2589123	16079562	ispG	BSU25070	-	y	y	COG0821I	4-hydroxy-3-methylbut-2-en-1-yl diphosphate synthase
1708	Bacillus_subtilis_168_uid57675	GTGTTACATAAACTGACAT	0.653509	0.908537	-	3328621	3328639	gi|255767013|ref|NC_000964.3| Bacillus subtilis subsp. subtilis str. 168 chromosome, complete genome	NC_000964	A	<<	34	3327247	16080294	pucH	BSU32410	-	y	y	COG0044F	allantoinase
1696	Bacillus_subtilis_168_uid57675	ATGTTACTAAAGTTCACAT	0.666667	0.926829	+	3330467	3330485	gi|255767013|ref|NC_000964.3| Bacillus subtilis subsp. subtilis str. 168 chromosome, complete genome	NC_000964	A	>>	17	3330502	16080296	pucJ	BSU32430	-	y	y	COG2233F	uric acid permease
1732	Bacillus_subtilis_168_uid57675	ATTTTAGATAAAATAACAT	0.640351	0.890244	-	3708723	3708741	gi|255767013|ref|NC_000964.3| Bacillus subtilis subsp. subtilis str. 168 chromosome, complete genome	NC_000964	A	<<	24	3708172	16080652	ywrO	BSU35990	-	y	y	COG2249R	nitroreductase
1768	Bacillus_subtilis_168_uid57675	ATGTCAAAAAACATAACGT	0.631579	0.878049	-	3753791	3753809	gi|255767013|ref|NC_000964.3| Bacillus subtilis subsp. subtilis str. 168 chromosome, complete genome	NC_000964	A	<<	39	3752280	16080700	pucI	BSU36470	-	y	y	COG1953FH	allantoin permease
1720	Bacillus_subtilis_168_uid57675	ATGTGAGAAACACTAACAG	0.644737	0.896341	-	3755877	3755895	gi|255767013|ref|NC_000964.3| Bacillus subtilis subsp. subtilis str. 168 chromosome, complete genome	NC_000964	A	<<	17	3755291	255767785	ywoC	BSU36490	-	y	y	COG1335Q	hydrolase
1681	Bacillus_subtilis_168_uid57675	ATGTCAGGAAATCTTACAT	0.701754	0.97561	+	3756687	3756705	gi|255767013|ref|NC_000964.3| Bacillus subtilis subsp. subtilis str. 168 chromosome, complete genome	NC_000964	A	>>	85	3756790	16080704	amtB	BSU36510	-	y	y	COG0004P	ammonium transporter
1684	Bacillus_subtilis_168_uid57675	ATGTAAGATTTCCTGACAT	0.692982	0.963415	-	3756687	3756705	gi|255767013|ref|NC_000964.3| Bacillus subtilis subsp. subtilis str. 168 chromosome, complete genome	NC_000964	A	<<	179	3756044	16080703	ywoB	BSU36500	-	y	y	-	integral inner membrane protein
1798	Bacillus_subtilis_168_uid57675	ATGTGAATAAATATAACAA	0.627193	0.871951	-	3770029	3770047	gi|255767013|ref|NC_000964.3| Bacillus subtilis subsp. subtilis str. 168 chromosome, complete genome	NC_000964	A	<<	921	3768791	16080719	ureA	BSU36660	-	y	y	COG0831E	urease subunit gamma
1771	Bacillus_subtilis_168_uid57675	ATGTAAGAAGATGTCACAA	0.631579	0.878049	-	4159510	4159528	gi|255767013|ref|NC_000964.3| Bacillus subtilis subsp. subtilis str. 168 chromosome, complete genome	NC_000964	A	<<	54	4159253	16081098	yyzB	BSU40460	-	y	y	-	hypothetical protein
1726	Bacillus_subtilis_168_uid57675	ATGTGAAAGTAGGTGACAT	0.644737	0.896341	-	4207160	4207178	gi|255767013|ref|NC_000964.3| Bacillus subtilis subsp. subtilis str. 168 chromosome, complete genome	NC_000964	A	<<	2	4206397	16081149	parA	BSU40970	-	y	y	COG1192D	chromosome partitioning protein; transcriptional regulator
1849	Bacillus_thuringiensis_Al_Hakam_uid58795	ATATTATAAAATCTCACAT	0.649123	0.902439	-	395347	395365	gi|118475778|ref|NC_008600.1| Bacillus thuringiensis str. Al Hakam chromosome, complete genome	NC_008600	A	<<	106	394324	118476099	fhuD	BALH_0342	-	y	y	COG0614P	ferrichrome-binding, periplasmic protein
1962	Bacillus_thuringiensis_Al_Hakam_uid58795	ATGTTAAAATTATTTACAA	0.627193	0.871951	-	864613	864631	gi|118475778|ref|NC_008600.1| Bacillus thuringiensis str. Al Hakam chromosome, complete genome	NC_008600	C	<>	-171	864784	118476488	-	BALH_0755	-	y	y	COG1522K	AsnC family transcriptional regulator
1816	Bacillus_thuringiensis_Al_Hakam_uid58795	ATGTTAGAAAAAATAACAT	0.701754	0.97561	+	1171318	1171336	gi|118475778|ref|NC_008600.1| Bacillus thuringiensis str. Al Hakam chromosome, complete genome	NC_008600	A	>>	124	1171460	118476741	-	BALH_1021	-	y	y	COG0366G	alpha-amylase family protein
1804	Bacillus_thuringiensis_Al_Hakam_uid58795	ATGTCAGAAAATCTAACAT	0.719298	1	+	1171411	1171429	gi|118475778|ref|NC_008600.1| Bacillus thuringiensis str. Al Hakam chromosome, complete genome	NC_008600	A	>>	31	1171460	118476741	-	BALH_1021	-	y	y	COG0366G	alpha-amylase family protein
1819	Bacillus_thuringiensis_Al_Hakam_uid58795	ATGTTAGATTTTCTGACAT	0.692982	0.963415	-	1171411	1171429	gi|118475778|ref|NC_008600.1| Bacillus thuringiensis str. Al Hakam chromosome, complete genome	NC_008600	A	<<	110	1170069	118476740	-	BALH_1020	-	y	y	COG0004P	ammonium transporter
1825	Bacillus_thuringiensis_Al_Hakam_uid58795	ATGTGAGGTTTTCTGACAT	0.675439	0.939024	+	1433523	1433541	gi|118475778|ref|NC_008600.1| Bacillus thuringiensis str. Al Hakam chromosome, complete genome	NC_008600	A	>>	199	1433740	118476991	gltT	BALH_1288	-	y	y	COG1301C	proton/sodium-glutamate symport protein
1892	Bacillus_thuringiensis_Al_Hakam_uid58795	ATGTTACAAAAAATAACAG	0.640351	0.890244	+	1897699	1897717	gi|118475778|ref|NC_008600.1| Bacillus thuringiensis str. Al Hakam chromosome, complete genome	NC_008600	B	>>	169	1897886	118477422	thrC	BALH_1742	-	y	y	COG0498E	threonine synthase
1871	Bacillus_thuringiensis_Al_Hakam_uid58795	ATGTAAACAGTCCTTACAT	0.644737	0.896341	+	2751507	2751525	gi|118475778|ref|NC_008600.1| Bacillus thuringiensis str. Al Hakam chromosome, complete genome	NC_008600	B	>>	35	2751560	118478233	-	BALH_2594	-	y	y	-	hypothetical protein
1810	Bacillus_thuringiensis_Al_Hakam_uid58795	ATGTAAGAAAAGCTAACAT	0.719298	1	-	3533832	3533850	gi|118475778|ref|NC_008600.1| Bacillus thuringiensis str. Al Hakam chromosome, complete genome	NC_008600	A	<<	67	3533376	118478928	-	BALH_3332	-	y	y	COG0789K	MerR family transcriptional regulator
1903	Bacillus_thuringiensis_Al_Hakam_uid58795	ATGTCAGATAAGGTAAAAT	0.640351	0.890244	-	3955514	3955532	gi|118475778|ref|NC_008600.1| Bacillus thuringiensis str. Al Hakam chromosome, complete genome	NC_008600	A	<<	188	3952984	118479323	-	BALH_3739	-	y	y	COG0737F	bifunctional 2',3'-cyclic nucleotide 2'-phosphodiesterase/3'-nucleotidase precursor protein
1831	Bacillus_thuringiensis_Al_Hakam_uid58795	ATGTAAAAATATGTTACAT	0.675439	0.939024	+	4713219	4713237	gi|118475778|ref|NC_008600.1| Bacillus thuringiensis str. Al Hakam chromosome, complete genome	NC_008600	A	>>	45	4713282	118480020	-	BALH_4467	-	y	y	COG3708S	hypothetical protein
1813	Bacillus_thuringiensis_Al_Hakam_uid58795	ATGTTAGAAAACCTAACAT	0.719298	1	-	4831320	4831338	gi|118475778|ref|NC_008600.1| Bacillus thuringiensis str. Al Hakam chromosome, complete genome	NC_008600	A	<<	44	4829810	118480140	-	BALH_4592	-	y	y	COG1115E	sodium/alanine symporter family protein
2001	Bacillus_tusciae_DSM_2912_uid48361	ATGTTAGAATACATAACGT	0.640351	0.890244	-	246260	246278	gi|295694686|ref|NC_014098.1| Bacillus tusciae DSM 2912 chromosome, complete genome	NC_014098	C	<>	-61	246321	295694948	-	Btus_0267	-	y	y	COG0010E	agmatinase
1993	Bacillus_tusciae_DSM_2912_uid48361	ATGTAACAAAAGATGACAA	0.644737	0.896341	-	2026612	2026630	gi|295694686|ref|NC_014098.1| Bacillus tusciae DSM 2912 chromosome, complete genome	NC_014098	A	<<	73	2025223	295696621	-	Btus_2025	-	y	y	COG0004P	ammonium transporter
1998	Bacillus_tusciae_DSM_2912_uid48361	GTGTTACGAAAACTCACAT	0.644737	0.896341	-	2435087	2435105	gi|295694686|ref|NC_014098.1| Bacillus tusciae DSM 2912 chromosome, complete genome	NC_014098	C	<>	-98	2435185	295696989	-	Btus_2419	-	y	y	COG0840NT	methyl-accepting chemotaxis sensory transducer with Cache sensor
1990	Bacillus_tusciae_DSM_2912_uid48361	ATGTGACGATTTTTGACAT	0.649123	0.902439	-	3154962	3154980	gi|295694686|ref|NC_014098.1| Bacillus tusciae DSM 2912 chromosome, complete genome	NC_014098	A	<<	-590	3154427	295697609	-	Btus_3088	-	y	y	COG0686E	alanine dehydrogenase
2008	Bacillus_weihenstephanensis_KBAB4_uid58315	ATGTTAGAAAACCTAACAT	0.719298	1	+	1138704	1138722	gi|163938013|ref|NC_010184.1| Bacillus weihenstephanensis KBAB4, complete genome	NC_010184	A	>>	30	1138752	163939053	-	BcerKBAB4_1060	-	y	y	COG0366G	alpha amylase catalytic region
2023	Bacillus_weihenstephanensis_KBAB4_uid58315	ATGTTAGGTTTTCTAACAT	0.675439	0.939024	-	1138704	1138722	gi|163938013|ref|NC_010184.1| Bacillus weihenstephanensis KBAB4, complete genome	NC_010184	A	<<	110	1137362	163939052	-	BcerKBAB4_1059	-	y	y	COG0004P	ammonium transporter
2140	Bacillus_weihenstephanensis_KBAB4_uid58315	ATTTGATAAAAAATCACAT	0.631579	0.878049	+	1144002	1144020	gi|163938013|ref|NC_010184.1| Bacillus weihenstephanensis KBAB4, complete genome	NC_010184	A	>>	45	1144065	163939058	-	BcerKBAB4_1065	-	y	y	COG1329K	CarD family transcriptional regulator
2026	Bacillus_weihenstephanensis_KBAB4_uid58315	ATGTGAGGTTTTCTGACAT	0.675439	0.939024	+	1411589	1411607	gi|163938013|ref|NC_010184.1| Bacillus weihenstephanensis KBAB4, complete genome	NC_010184	A	>>	199	1411806	163939346	-	BcerKBAB4_1355	-	y	y	COG1301C	sodium:dicarboxylate symporter
2200	Bacillus_weihenstephanensis_KBAB4_uid58315	ATGTAACTTACAATTACAT	0.627193	0.871951	+	1593377	1593395	gi|163938013|ref|NC_010184.1| Bacillus weihenstephanensis KBAB4, complete genome	NC_010184	A	>>	68	1593463	163939530	-	BcerKBAB4_1541	-	y	y	-	stage 0 sporulation regulatory protein
2096	Bacillus_weihenstephanensis_KBAB4_uid58315	ATGTTACAAAAAGTGACAG	0.640351	0.890244	+	1903750	1903768	gi|163938013|ref|NC_010184.1| Bacillus weihenstephanensis KBAB4, complete genome	NC_010184	B	>>	187	1903955	163939811	-	BcerKBAB4_1834	-	y	y	COG0498E	threonine synthase
2149	Bacillus_weihenstephanensis_KBAB4_uid58315	ATGAAAGAATTGATGACAT	0.631579	0.878049	+	1970178	1970196	gi|163938013|ref|NC_010184.1| Bacillus weihenstephanensis KBAB4, complete genome	NC_010184	A	>>	-28	1970169	163939882	-	BcerKBAB4_1906	-	y	y	-	coat F domain-containing protein
2169	Bacillus_weihenstephanensis_KBAB4_uid58315	ATGTAAAAAAAAATCGCAT	0.631579	0.878049	-	3022070	3022088	gi|163938013|ref|NC_010184.1| Bacillus weihenstephanensis KBAB4, complete genome	NC_010184	C	<>	-71	3022141	163940903	-	BcerKBAB4_2974	-	y	y	-	major facilitator transporter
2014	Bacillus_weihenstephanensis_KBAB4_uid58315	ATGTAAGAAAAGCTAACAT	0.719298	1	-	3521082	3521100	gi|163938013|ref|NC_010184.1| Bacillus weihenstephanensis KBAB4, complete genome	NC_010184	A	<<	67	3520626	163941387	-	BcerKBAB4_3470	-	y	y	COG0789K	MerR family transcriptional regulator
2180	Bacillus_weihenstephanensis_KBAB4_uid58315	ATGTAATAAAACTTCATAT	0.631579	0.878049	-	3751812	3751830	gi|163938013|ref|NC_010184.1| Bacillus weihenstephanensis KBAB4, complete genome	NC_010184	B	<<	201	3748888	163941612	-	BcerKBAB4_3697	-	y	y	COG0474P	ATPase, P-type (transporting), HAD superfamily, subfamily IC
2104	Bacillus_weihenstephanensis_KBAB4_uid58315	ATGTCAGATAAGGTGAAAT	0.640351	0.890244	-	3987113	3987131	gi|163938013|ref|NC_010184.1| Bacillus weihenstephanensis KBAB4, complete genome	NC_010184	A	<<	230	3984505	163941865	-	BcerKBAB4_3954	-	y	y	COG0737F	bifunctional 2',3'-cyclic nucleotide 2'-phosphodiesterase/3'-nucleotidase precursor protein
2107	Bacillus_weihenstephanensis_KBAB4_uid58315	ATGTTATAATACCTTTCAT	0.640351	0.890244	+	4332591	4332609	gi|163938013|ref|NC_010184.1| Bacillus weihenstephanensis KBAB4, complete genome	NC_010184	A	>>	23	4332632	163942238	-	BcerKBAB4_4335	-	y	y	COG0580G	major intrinsic protein
2017	Bacillus_weihenstephanensis_KBAB4_uid58315	ATGTTATAAAACCTTACAT	0.701754	0.97561	-	4847750	4847768	gi|163938013|ref|NC_010184.1| Bacillus weihenstephanensis KBAB4, complete genome	NC_010184	A	<<	76	4846229	163942777	-	BcerKBAB4_4885	-	y	y	COG1115E	amino acid carrier protein
2035	Bacillus_weihenstephanensis_KBAB4_uid58315	ATGTTATAATTGTTAACAT	0.666667	0.926829	-	4847773	4847791	gi|163938013|ref|NC_010184.1| Bacillus weihenstephanensis KBAB4, complete genome	NC_010184	A	<<	99	4846229	163942777	-	BcerKBAB4_4885	-	y	y	COG1115E	amino acid carrier protein
2224	Brevibacillus_brevis_NBRC_100599_uid59175	ATGTCATATAATCTGACAT	0.692982	0.963415	-	956166	956184	gi|226309587|ref|NC_012491.1| Brevibacillus brevis NBRC 100599, complete genome	NC_012491	A	<<	47	954785	226310492	nrgA	BBR47_09050	-	y	y	COG0004P	ammonium transporter
2268	Brevibacillus_brevis_NBRC_100599_uid59175	ATGTCAAAAAACTGAACAT	0.631579	0.878049	+	2385551	2385569	gi|226309587|ref|NC_012491.1| Brevibacillus brevis NBRC 100599, complete genome	NC_012491	C	><	-63	2383800	226311883	-	BBR47_22960	-	y	y	COG0553KL	hypothetical protein
2245	Brevibacillus_brevis_NBRC_100599_uid59175	ATGTAAGAAAACTGTACAT	0.649123	0.902439	-	3561769	3561787	gi|226309587|ref|NC_012491.1| Brevibacillus brevis NBRC 100599, complete genome	NC_012491	A	<<	94	3561265	226312941	glnR	BBR47_33540	-	y	y	COG0789K	transcriptional regulator GlnR
2230	Brevibacillus_brevis_NBRC_100599_uid59175	ATGTTAGAAAACCTAACAA	0.679825	0.945122	+	5177305	5177323	gi|226309587|ref|NC_012491.1| Brevibacillus brevis NBRC 100599, complete genome	NC_012491	A	>>	133	5177456	226314510	-	BBR47_49250	-	y	y	COG0174E	glutamine synthetase
2236	Brevibacillus_brevis_NBRC_100599_uid59175	ATGGAAGATAACCTGACAT	0.657895	0.914634	-	6005520	6005538	gi|226309587|ref|NC_012491.1| Brevibacillus brevis NBRC 100599, complete genome	NC_012491	A	<<	25	6004800	226315267	-	BBR47_56820	-	y	y	COG1285S	SapB protein
2306	Enterococcus_faecalis_V583_uid57669	ATGTCAGAACAAATTACAT	0.671053	0.932927	+	201609	201627	gi|29374661|ref|NC_004668.1| Enterococcus faecalis V583 chromosome, complete genome	NC_004668	B	>>	396	202023	29374857	rpsC	EF0212	-	y	y	COG0092J	30S ribosomal protein S3
2308	Enterococcus_faecalis_V583_uid57669	ATGTTACATTTTATAACAT	0.657895	0.914634	-	719318	719336	gi|29374661|ref|NC_004668.1| Enterococcus faecalis V583 chromosome, complete genome	NC_004668	A	<<	109	717041	29375354	-	EF0761	-	y	y	COG0765E	amino acid ABC transporter amino acid-binding/permease
2347	Enterococcus_faecalis_V583_uid57669	ATGTTAAAAAACATTACTT	0.631579	0.878049	+	758816	758834	gi|29374661|ref|NC_004668.1| Enterococcus faecalis V583 chromosome, complete genome	NC_004668	A	>>	142	758976	29375389	-	EF0799	-	y	y	COG1705NU	autolysin
2335	Enterococcus_faecalis_V583_uid57669	TTGTAACAAATTGTAACAT	0.635965	0.884146	+	908913	908931	gi|29374661|ref|NC_004668.1| Enterococcus faecalis V583 chromosome, complete genome	NC_004668	A	>>	78	909009	29375528	-	EF0944	-	y	y	COG3584S	extracellular protein
2299	Enterococcus_faecalis_V583_uid57669	ATGTTATAATTCCTGACAT	0.684211	0.95122	-	1094704	1094722	gi|29374661|ref|NC_004668.1| Enterococcus faecalis V583 chromosome, complete genome	NC_004668	A	<<	107	1093866	29375696	-	EF1120	-	y	y	COG1126E	amino acid ABC transporter ATP-binding protein
2302	Enterococcus_faecalis_V583_uid57669	ATGTCAGGAATTATAACAT	0.675439	0.939024	+	1094704	1094722	gi|29374661|ref|NC_004668.1| Enterococcus faecalis V583 chromosome, complete genome	NC_004668	A	>>	146	1094868	29375697	murI	EF1121	-	y	y	COG0796M	glutamate racemase
2375	Enterococcus_faecalis_V583_uid57669	ATGTAACATTAGTTAACAA	0.627193	0.871951	-	1566879	1566897	gi|29374661|ref|NC_004668.1| Enterococcus faecalis V583 chromosome, complete genome	NC_004668	B	<<	145	1565850	29376169	-	EF1610	-	y	y	-	hypothetical protein
2315	Enterococcus_faecalis_V583_uid57669	ATGTTAAAAAATCAAACAT	0.649123	0.902439	-	1683677	1683695	gi|29374661|ref|NC_004668.1| Enterococcus faecalis V583 chromosome, complete genome	NC_004668	B	<<	91	1683491	29376285	-	EF1735	-	y	y	-	hypothetical protein
2290	Enterococcus_faecalis_V583_uid57669	ATGTTAGAAAATCTAACAT	0.719298	1	-	2068502	2068520	gi|29374661|ref|NC_004668.1| Enterococcus faecalis V583 chromosome, complete genome	NC_004668	A	<<	64	2068055	29376668	glnR	EF2160	-	y	y	COG0789K	regulatory protein GlnR
2321	Enterococcus_faecalis_V583_uid57669	ATGTTAAAAGTCGTGACAT	0.644737	0.896341	-	2395235	2395253	gi|29374661|ref|NC_004668.1| Enterococcus faecalis V583 chromosome, complete genome	NC_004668	B	<<	157	2394032	29376965	gcp	EF2472	-	y	y	COG0533O	O-sialoglycoprotein endopeptidase
2407	Exiguobacterium_AT1b_uid59093	ATGTTAACTTTCTTAACAT	0.640351	0.890244	-	375778	375796	gi|229915734|ref|NC_012673.1| Exiguobacterium sp. AT1b, complete genome	NC_012673	A	<<	64	375310	229916143	-	EAT1b_0412	-	y	y	COG0789K	MerR family transcriptional regulator
2423	Exiguobacterium_AT1b_uid59093	ATGTTACTAAAACTGAAAT	0.631579	0.878049	-	1823108	1823126	gi|229915734|ref|NC_012673.1| Exiguobacterium sp. AT1b, complete genome	NC_012673	B	<<	194	1822183	229917576	-	EAT1b_1851	-	y	y	COG1296E	AzlC family protein
2386	Exiguobacterium_AT1b_uid59093	ATGTTAAAAAAGTTGACAT	0.684211	0.95122	+	2003838	2003856	gi|229915734|ref|NC_012673.1| Exiguobacterium sp. AT1b, complete genome	NC_012673	A	>>	42	2003898	229917772	-	EAT1b_2050	-	y	y	COG1115E	amino acid carrier protein
2389	Exiguobacterium_AT1b_uid59093	ATGTCAGATAATCTGACAA	0.671053	0.932927	-	2417432	2417450	gi|229915734|ref|NC_012673.1| Exiguobacterium sp. AT1b, complete genome	NC_012673	A	<<	80	2416054	229918181	-	EAT1b_2461	-	y	y	COG0004P	ammonium transporter
2395	Exiguobacterium_AT1b_uid59093	TTGTCAGATTATCTGACAT	0.662281	0.920732	+	2417432	2417450	gi|229915734|ref|NC_012673.1| Exiguobacterium sp. AT1b, complete genome	NC_012673	A	>>	29	2417479	229918182	-	EAT1b_2462	-	y	y	COG0789K	MerR family transcriptional regulator
2405	Exiguobacterium_AT1b_uid59093	ATGTTGGAAAAATTGACAT	0.649123	0.902439	-	2728888	2728906	gi|229915734|ref|NC_012673.1| Exiguobacterium sp. AT1b, complete genome	NC_012673	B	<<	150	2727572	229918469	-	EAT1b_2756	-	y	y	COG0772D	cell cycle protein
2434	Exiguobacterium_sibiricum_255_15_uid58053	GTGTCAGAAAATCTGACAT	0.679825	0.945122	+	738931	738949	gi|172056045|ref|NC_010556.1| Exiguobacterium sibiricum 255-15 chromosome, complete genome	NC_010556	A	>>	29	738978	172056736	-	Exig_0698	-	y	y	COG0789K	MerR family transcriptional regulator
2440	Exiguobacterium_sibiricum_255_15_uid58053	ATGTCAGATTTTCTGACAC	0.653509	0.908537	-	738931	738949	gi|172056045|ref|NC_010556.1| Exiguobacterium sibiricum 255-15 chromosome, complete genome	NC_010556	A	<<	71	737565	172056735	-	Exig_0697	-	y	y	COG0004P	ammonium transporter
2430	Exiguobacterium_sibiricum_255_15_uid58053	ATGTAAGGAAAGTTAACAT	0.684211	0.95122	-	1137153	1137171	gi|172056045|ref|NC_010556.1| Exiguobacterium sibiricum 255-15 chromosome, complete genome	NC_010556	C	<>	-80	1137233	172057119	-	Exig_1082	-	y	y	COG0789K	MerR family transcriptional regulator
2437	Exiguobacterium_sibiricum_255_15_uid58053	ATGTTAACTTTCCTTACAT	0.657895	0.914634	+	1137153	1137171	gi|172056045|ref|NC_010556.1| Exiguobacterium sibiricum 255-15 chromosome, complete genome	NC_010556	A	>>	62	1137233	172057119	-	Exig_1082	-	y	y	COG0789K	MerR family transcriptional regulator
2449	Exiguobacterium_sibiricum_255_15_uid58053	ATGTGAAAGAATCTTACAA	0.631579	0.878049	+	1528688	1528706	gi|172056045|ref|NC_010556.1| Exiguobacterium sibiricum 255-15 chromosome, complete genome	NC_010556	A	>>	25	1528731	172057575	-	Exig_1562	-	y	y	COG1302S	hypothetical protein
2431	Exiguobacterium_sibiricum_255_15_uid58053	ATGTGAAAAAAGGTTACAT	0.684211	0.95122	-	2809657	2809675	gi|172056045|ref|NC_010556.1| Exiguobacterium sibiricum 255-15 chromosome, complete genome	NC_010556	A	<<	31	2808181	172058829	-	Exig_2826	-	y	y	COG1115E	amino acid carrier protein
2452	Geobacillus_C56_T3_uid49467	ATGTAATAAAAAATTACAT	0.684211	0.95122	+	1667960	1667978	gi|297528376|ref|NC_014206.1| Geobacillus sp. C56-T3 chromosome, complete genome	NC_014206	A	>>	103	1668081	297529890	-	GC56T3_1584	-	y	y	COG0840NT	methyl-accepting chemotaxis sensory transducer with Cache sensor
2470	Geobacillus_C56_T3_uid49467	ATGTAATAAAATGTGACAA	0.644737	0.896341	+	1669509	1669527	gi|297528376|ref|NC_014206.1| Geobacillus sp. C56-T3 chromosome, complete genome	NC_014206	A	>>	185	1669712	297529891	-	GC56T3_1585	-	y	y	COG0683E	urea ABC transporter substrate-binding protein
2455	Geobacillus_C56_T3_uid49467	ATGTGATAAAAAGTTACAT	0.684211	0.95122	+	1775843	1775861	gi|297528376|ref|NC_014206.1| Geobacillus sp. C56-T3 chromosome, complete genome	NC_014206	A	>>	269	1776130	297529975	-	GC56T3_1672	-	y	y	COG1251C	nitrite reductase (NAD(P)H), large subunit
2491	Geobacillus_C56_T3_uid49467	TTGTAAATAAAATTAACAT	0.627193	0.871951	-	1783204	1783222	gi|297528376|ref|NC_014206.1| Geobacillus sp. C56-T3 chromosome, complete genome	NC_014206	A	<<	94	1782895	297529980	-	GC56T3_1678	-	y	y	-	hypothetical protein
2461	Geobacillus_C56_T3_uid49467	ATGTGAGGTAATGTAACAT	0.675439	0.939024	-	1978467	1978485	gi|297528376|ref|NC_014206.1| Geobacillus sp. C56-T3 chromosome, complete genome	NC_014206	A	<<	-2	1977110	297530163	-	GC56T3_1872	-	y	y	COG0174E	glutamine synthetase
2495	Geobacillus_C56_T3_uid49467	GTGTTATATATTATGACAT	0.627193	0.871951	-	2198696	2198714	gi|297528376|ref|NC_014206.1| Geobacillus sp. C56-T3 chromosome, complete genome	NC_014206	B	<<	40	2197355	297530376	-	GC56T3_2093	-	y	y	COG0004P	ammonium transporter
	Geobacillus_C56_T3_uid49467	TTGTAAATAAAATTAACAT	0.627193	0.871951	-	1783204	1783222	gi|297528376|ref|NC_014206.1| Geobacillus sp. C56-T3 chromosome, complete genome	NC_014206	C	<>	-87	1783291	297529981	tnrA	GC56T3_1679				COG0789K	MerR family transcriptional regulator
2812	Geobacillus_kaustophilus_HTA426_uid58227	ATGTGAGTTATACATACAT	0.631579	0.878049	+	186791	186809	gi|56418535|ref|NC_006510.1| Geobacillus kaustophilus HTA426 chromosome, complete genome	NC_006510	A	>>	16	186825	56418711	-	GK0176	-	y	y	-	hypothetical protein
2815	Geobacillus_kaustophilus_HTA426_uid58227	ATATAATCAAAACTGACAT	0.631579	0.878049	-	766121	766139	gi|56418535|ref|NC_006510.1| Geobacillus kaustophilus HTA426 chromosome, complete genome	NC_006510	A	<<	48	764694	56419273	-	GK0738	-	y	y	COG1167KE	GntR family transcriptional regulator
2817	Geobacillus_kaustophilus_HTA426_uid58227	ATATAATCAAAACTGACAT	0.631579	0.878049	-	766121	766139	gi|56418535|ref|NC_006510.1| Geobacillus kaustophilus HTA426 chromosome, complete genome	NC_006510	C	<>	-72	766193	56419274	-	GK0739	-	y	y	COG2808K	sporulation and degradative enzyme production transcriptional repressor
2800	Geobacillus_kaustophilus_HTA426_uid58227	ATGTGAGGAATAGTTACAC	0.635965	0.884146	-	1454279	1454297	gi|56418535|ref|NC_006510.1| Geobacillus kaustophilus HTA426 chromosome, complete genome	NC_006510	A	<<	132	1452639	56419954	-	GK1419	-	y	y	COG1953FH	hypothetical protein
2818	Geobacillus_kaustophilus_HTA426_uid58227	GTGTAACTATTCCTCACAT	0.627193	0.871951	+	1454279	1454297	gi|56418535|ref|NC_006510.1| Geobacillus kaustophilus HTA426 chromosome, complete genome	NC_006510	A	>>	197	1454494	56419955	-	GK1420	-	y	y	COG0388R	beta-alanine synthase
2803	Geobacillus_kaustophilus_HTA426_uid58227	ATGTCACATCTCATAACAT	0.635965	0.884146	+	1459984	1460002	gi|56418535|ref|NC_006510.1| Geobacillus kaustophilus HTA426 chromosome, complete genome	NC_006510	A	>>	166	1460168	56419960	-	GK1425	-	y	y	COG2508TQ	hypothetical protein
2776	Geobacillus_kaustophilus_HTA426_uid58227	ATGTTATATATTATGACAT	0.666667	0.926829	+	1492147	1492165	gi|56418535|ref|NC_006510.1| Geobacillus kaustophilus HTA426 chromosome, complete genome	NC_006510	A	>>	31	1492196	56419987	-	GK1452	-	y	y	COG0004P	ammonium transporter
2773	Geobacillus_kaustophilus_HTA426_uid58227	ATGTGAGGTAATGTGACAT	0.675439	0.939024	+	1668140	1668158	gi|56418535|ref|NC_006510.1| Geobacillus kaustophilus HTA426 chromosome, complete genome	NC_006510	A	>>	-2	1668157	56420172	-	GK1637	-	y	y	COG0174E	glutamate-ammonia ligase
2824	Geobacillus_kaustophilus_HTA426_uid58227	TTGTAAATAAAATTAACAT	0.627193	0.871951	+	1887811	1887829	gi|56418535|ref|NC_006510.1| Geobacillus kaustophilus HTA426 chromosome, complete genome	NC_006510	A	>>	106	1887935	56420396	-	GK1861	-	y	y	-	hypothetical protein
2826	Geobacillus_kaustophilus_HTA426_uid58227	TTGTAAATAAAATTAACAT	0.627193	0.871951	+	1887811	1887829	gi|56418535|ref|NC_006510.1| Geobacillus kaustophilus HTA426 chromosome, complete genome	NC_006510	C	><	-87	1887437	56420395	-	GK1860	-	y	y	COG0789K	transcriptional regulator
2767	Geobacillus_kaustophilus_HTA426_uid58227	ATGTGATAAAAAGTTACAT	0.684211	0.95122	-	1896284	1896302	gi|56418535|ref|NC_006510.1| Geobacillus kaustophilus HTA426 chromosome, complete genome	NC_006510	A	<<	269	1893589	56420403	-	GK1868	-	y	y	COG1251C	assimilatory nitrite reductase subunit
2788	Geobacillus_kaustophilus_HTA426_uid58227	ATGTAATAAAATGTGACAA	0.644737	0.896341	-	1977785	1977803	gi|56418535|ref|NC_006510.1| Geobacillus kaustophilus HTA426 chromosome, complete genome	NC_006510	A	<<	184	1976345	56420472	-	GK1937	-	y	y	COG0683E	ABC transporter substrate-binding protein
2792	Geobacillus_kaustophilus_HTA426_uid58227	ATGTAATAAAATATCACAC	0.644737	0.896341	-	1979335	1979353	gi|56418535|ref|NC_006510.1| Geobacillus kaustophilus HTA426 chromosome, complete genome	NC_006510	B	<<	16	1977922	56420473	-	GK1938	-	y	y	COG0840NT	methyl-accepting chemotaxis protein
2857	Geobacillus_thermodenitrificans_NG80_2_uid58829	ATGTAAAAAAAGGTGACAA	0.644737	0.896341	+	130939	130957	gi|138893679|ref|NC_009328.1| Geobacillus thermodenitrificans NG80-2 chromosome, complete genome	NC_009328	A	>>	317	131274	138893796	rplE	GTNG_0117	-	y	y	COG0094J	50S ribosomal protein L5
2881	Geobacillus_thermodenitrificans_NG80_2_uid58829	ATGTGAAAAAAATAGACAT	0.631579	0.878049	+	984692	984710	gi|138893679|ref|NC_009328.1| Geobacillus thermodenitrificans NG80-2 chromosome, complete genome	NC_009328	A	>>	37	984747	138894580	-	GTNG_0910	-	y	y	COG0583K	LysR family transcriptional regulator
2846	Geobacillus_thermodenitrificans_NG80_2_uid58829	TTGTGAGAAAATGTAACAT	0.662281	0.920732	+	1252207	1252225	gi|138893679|ref|NC_009328.1| Geobacillus thermodenitrificans NG80-2 chromosome, complete genome	NC_009328	B	>>	64	1252289	138894845	-	GTNG_1181	-	y	y	COG0789K	transcriptional regulator
2842	Geobacillus_thermodenitrificans_NG80_2_uid58829	ATGTTATATATTATAACAT	0.666667	0.926829	+	1400449	1400467	gi|138893679|ref|NC_009328.1| Geobacillus thermodenitrificans NG80-2 chromosome, complete genome	NC_009328	A	>>	33	1400500	138894975	-	GTNG_1313	-	y	y	COG0004P	ammonium transporter
2839	Geobacillus_thermodenitrificans_NG80_2_uid58829	ATGTGAGGTAATGTAACAT	0.675439	0.939024	+	1567979	1567997	gi|138893679|ref|NC_009328.1| Geobacillus thermodenitrificans NG80-2 chromosome, complete genome	NC_009328	A	>>	-2	1567996	138895145	-	GTNG_1483	-	y	y	COG0174E	glutamine synthetase
2863	Geobacillus_thermodenitrificans_NG80_2_uid58829	ATGTTAGTATGATTTACAT	0.644737	0.896341	-	1704720	1704738	gi|138893679|ref|NC_009328.1| Geobacillus thermodenitrificans NG80-2 chromosome, complete genome	NC_009328	A	<<	24	1703113	138895274	-	GTNG_1618	-	y	y	COG2132Q	multicopper oxidase family protein
2830	Geobacillus_thermodenitrificans_NG80_2_uid58829	ATGTTAGAAAAAGTTACAT	0.701754	0.97561	-	1851558	1851576	gi|138893679|ref|NC_009328.1| Geobacillus thermodenitrificans NG80-2 chromosome, complete genome	NC_009328	A	<<	16	1851237	138895407	-	GTNG_1751	-	y	y	COG0789K	transcriptional regulator
2884	Geobacillus_thermodenitrificans_NG80_2_uid58829	TTGTAAATAAAATTAACAT	0.627193	0.871951	+	1851611	1851629	gi|138893679|ref|NC_009328.1| Geobacillus thermodenitrificans NG80-2 chromosome, complete genome	NC_009328	A	>>	167	1851796	138895408	-	GTNG_1752	-	y	y	-	hypothetical protein
2848	Geobacillus_thermodenitrificans_NG80_2_uid58829	ATGTAAGATACAATAACAT	0.662281	0.920732	+	2467567	2467585	gi|138893679|ref|NC_009328.1| Geobacillus thermodenitrificans NG80-2 chromosome, complete genome	NC_009328	A	>>	32	2467617	138895990	-	GTNG_2351	-	y	y	COG1301C	H(+)/sodium-glutamate symporter
2932	Geobacillus_thermoglucosidasius_C56_YS93_uid48129	ATGTTAGAATAAATAATAT	0.640351	0.890244	+	38979	38997	gi|336233546|ref|NC_015660.1| Geobacillus thermoglucosidasius C56-YS93 chromosome, complete genome	NC_015660	A	>>	23	39020	336233572	-	Geoth_0047	-	y	y	-	DNA polymerase III subunit delta'
2935	Geobacillus_thermoglucosidasius_C56_YS93_uid48129	ATATAAGATAAAATCACAT	0.640351	0.890244	+	576350	576368	gi|336233546|ref|NC_015660.1| Geobacillus thermoglucosidasius C56-YS93 chromosome, complete genome	NC_015660	A	>>	248	576616	336234044	-	Geoth_0569	-	y	y	-	phosphonate-transporting ATPase
2954	Geobacillus_thermoglucosidasius_C56_YS93_uid48129	CTGTGAAATAAGTTTACAT	0.631579	0.878049	+	1380541	1380559	gi|336233546|ref|NC_015660.1| Geobacillus thermoglucosidasius C56-YS93 chromosome, complete genome	NC_015660	B	>>	134	1380693	336234904	-	Geoth_1456	-	y	y	-	GTP cyclohydrolase I
2905	Geobacillus_thermoglucosidasius_C56_YS93_uid48129	ATGTAATATATTTTTACAT	0.666667	0.926829	+	1539790	1539808	gi|336233546|ref|NC_015660.1| Geobacillus thermoglucosidasius C56-YS93 chromosome, complete genome	NC_015660	A	>>	38	1539846	336235055	-	Geoth_1615	-	y	y	-	ammonium transporter
2893	Geobacillus_thermoglucosidasius_C56_YS93_uid48129	ATGTTATAAAAAATAACAT	0.684211	0.95122	-	2149689	2149707	gi|336233546|ref|NC_015660.1| Geobacillus thermoglucosidasius C56-YS93 chromosome, complete genome	NC_015660	A	<<	18	2149372	336235630	-	Geoth_2231	-	y	y	-	regulatory protein MerR
2938	Geobacillus_thermoglucosidasius_C56_YS93_uid48129	ATGTTATTTTTTATAACAT	0.640351	0.890244	+	2149689	2149707	gi|336233546|ref|NC_015660.1| Geobacillus thermoglucosidasius C56-YS93 chromosome, complete genome	NC_015660	A	>>	147	2149854	336235631	-	Geoth_2232	-	y	y	-	hypothetical protein
2941	Geobacillus_thermoglucosidasius_C56_YS93_uid48129	TTGTTAGGTAATTTAACAT	0.635965	0.884146	+	2149742	2149760	gi|336233546|ref|NC_015660.1| Geobacillus thermoglucosidasius C56-YS93 chromosome, complete genome	NC_015660	A	>>	94	2149854	336235631	-	Geoth_2232	-	y	y	-	hypothetical protein
2899	Geobacillus_thermoglucosidasius_C56_YS93_uid48129	ATGTAATATAAAATAACAT	0.675439	0.939024	-	2237028	2237046	gi|336233546|ref|NC_015660.1| Geobacillus thermoglucosidasius C56-YS93 chromosome, complete genome	NC_015660	A	<<	118	2235672	336235703	-	Geoth_2312	-	y	y	-	urea ABC transporter, urea binding protein
2971	Geobacillus_thermoglucosidasius_C56_YS93_uid48129	ATGTTAATGATATTTACAT	0.627193	0.871951	+	2457663	2457681	gi|336233546|ref|NC_015660.1| Geobacillus thermoglucosidasius C56-YS93 chromosome, complete genome	NC_015660	A	>>	134	2457815	336235883	-	Geoth_2521	-	y	y	-	cytosine/purines uracil thiamine allantoin permease
2929	Geobacillus_thermoglucosidasius_C56_YS93_uid48129	TTGTAATAAAATATTACAT	0.644737	0.896341	-	2470515	2470533	gi|336233546|ref|NC_015660.1| Geobacillus thermoglucosidasius C56-YS93 chromosome, complete genome	NC_015660	A	<<	19	2469105	336235892	-	Geoth_2535	-	y	y	-	methyl-accepting chemotaxis sensory transducer with Cache sensor
2909	Geobacillus_thermoglucosidasius_C56_YS93_uid48129	TTGTAATAAAATCTAACAT	0.662281	0.920732	-	2501098	2501116	gi|336233546|ref|NC_015660.1| Geobacillus thermoglucosidasius C56-YS93 chromosome, complete genome	NC_015660	B	<<	62	2500632	336235929	-	Geoth_2573	-	y	y	-	MerR family transcriptional regulator
2913	Geobacillus_thermoglucosidasius_C56_YS93_uid48129	ATGTTAGAAAAATTTACAA	0.662281	0.920732	+	3049155	3049173	gi|336233546|ref|NC_015660.1| Geobacillus thermoglucosidasius C56-YS93 chromosome, complete genome	NC_015660	C	><	-42	3046270	336236467	-	Geoth_3128	-	y	y	-	PAS/PAC sensor-containing diguanylate cyclase/phosphodiesterase
2507	Geobacillus_WCH70_uid59045	TTGTAAGGAAATCTAACAT	0.662281	0.920732	+	1288309	1288327	gi|239825584|ref|NC_012793.1| Geobacillus sp. WCH70, complete genome	NC_012793	B	>>	62	1288389	239826729	-	GWCH70_1234	-	y	y	COG0789K	MerR family transcriptional regulator
2503	Geobacillus_WCH70_uid59045	ATGTTAGAAGATATAACAT	0.671053	0.932927	+	1575683	1575701	gi|239825584|ref|NC_012793.1| Geobacillus sp. WCH70, complete genome	NC_012793	A	>>	16	1575717	239826950	-	GWCH70_1499	-	y	y	COG0789K	MerR family transcriptional regulator
2534	Geobacillus_WCH70_uid59045	ATGTTACAAAAAATGGCAT	0.631579	0.878049	-	2380697	2380715	gi|239825584|ref|NC_012793.1| Geobacillus sp. WCH70, complete genome	NC_012793	B	<<	241	2379290	239827678	-	GWCH70_2332	-	y	y	-	stage III sporulation protein AE
2710	Geobacillus_Y4_1MC1_uid55779	ATGTTAGAATAAATAATAT	0.640351	0.890244	+	40596	40614	gi|312109151|ref|NC_014650.1| Geobacillus sp. Y4.1MC1 chromosome, complete genome	NC_014650	A	>>	23	40637	312109178	-	GY4MC1_0027	-	y	y	COG0470L	DNA polymerase III delta prime subunit
2713	Geobacillus_Y4_1MC1_uid55779	ATATAAGATAAAATCACAT	0.640351	0.890244	+	537769	537787	gi|312109151|ref|NC_014650.1| Geobacillus sp. Y4.1MC1 chromosome, complete genome	NC_014650	A	>>	249	538036	312109629	-	GY4MC1_0502	-	y	y	COG1135P	ABC transporter
2741	Geobacillus_Y4_1MC1_uid55779	CTGTGAAATAAGTTTACAT	0.631579	0.878049	+	1317834	1317852	gi|312109151|ref|NC_014650.1| Geobacillus sp. Y4.1MC1 chromosome, complete genome	NC_014650	B	>>	134	1317986	312110442	-	GY4MC1_1346	-	y	y	COG0302H	GTP cyclohydrolase I
2749	Geobacillus_Y4_1MC1_uid55779	ATGTCATTAAATATAACAA	0.627193	0.871951	+	1502382	1502400	gi|312109151|ref|NC_014650.1| Geobacillus sp. Y4.1MC1 chromosome, complete genome	NC_014650	A	>>	110	1502510	312110611	-	GY4MC1_1534	-	y	y	COG0004P	ammonium transporter
2683	Geobacillus_Y4_1MC1_uid55779	ATGTAATATATTTTTACAT	0.666667	0.926829	+	1502454	1502472	gi|312109151|ref|NC_014650.1| Geobacillus sp. Y4.1MC1 chromosome, complete genome	NC_014650	A	>>	38	1502510	312110611	-	GY4MC1_1534	-	y	y	COG0004P	ammonium transporter
2671	Geobacillus_Y4_1MC1_uid55779	ATGTTATAAAAAATAACAT	0.684211	0.95122	-	2130077	2130095	gi|312109151|ref|NC_014650.1| Geobacillus sp. Y4.1MC1 chromosome, complete genome	NC_014650	A	<<	18	2129760	312111191	-	GY4MC1_2159	-	y	y	COG0789K	MerR family transcriptional regulator
2677	Geobacillus_Y4_1MC1_uid55779	ATGTAATATAAAATAACAT	0.675439	0.939024	-	2204038	2204056	gi|312109151|ref|NC_014650.1| Geobacillus sp. Y4.1MC1 chromosome, complete genome	NC_014650	A	<<	118	2202676	312111255	-	GY4MC1_2226	-	y	y	COG0683E	urea ABC transporter urea binding protein
2758	Geobacillus_Y4_1MC1_uid55779	ATGTTAATGATATTTACAT	0.627193	0.871951	+	2467142	2467160	gi|312109151|ref|NC_014650.1| Geobacillus sp. Y4.1MC1 chromosome, complete genome	NC_014650	A	>>	134	2467294	312111480	-	GY4MC1_2478	-	y	y	COG1953FH	permease for cytosine/purines uracil thiamine allantoin
2763	Geobacillus_Y4_1MC1_uid55779	ATGTAAATATCATTAACAT	0.627193	0.871951	-	2467142	2467160	gi|312109151|ref|NC_014650.1| Geobacillus sp. Y4.1MC1 chromosome, complete genome	NC_014650	C	<>	-152	2467294	312111480	-	GY4MC1_2478	-	y	y	COG1953FH	permease for cytosine/purines uracil thiamine allantoin
2704	Geobacillus_Y4_1MC1_uid55779	TTGTAATAAAATATTACAT	0.644737	0.896341	-	2479210	2479228	gi|312109151|ref|NC_014650.1| Geobacillus sp. Y4.1MC1 chromosome, complete genome	NC_014650	A	<<	19	2477800	312111489	-	GY4MC1_2492	-	y	y	COG0840NT	methyl-accepting chemotaxis sensory transducer with Cache sensor
2687	Geobacillus_Y4_1MC1_uid55779	TTGTAATAAAATCTAACAT	0.662281	0.920732	-	2532341	2532359	gi|312109151|ref|NC_014650.1| Geobacillus sp. Y4.1MC1 chromosome, complete genome	NC_014650	B	<<	62	2531875	312111543	-	GY4MC1_2549	-	y	y	COG0789K	MerR family transcriptional regulator
2691	Geobacillus_Y4_1MC1_uid55779	ATGTTAGAAAAATTTACAA	0.662281	0.920732	+	3100341	3100359	gi|312109151|ref|NC_014650.1| Geobacillus sp. Y4.1MC1 chromosome, complete genome	NC_014650	C	><	-42	3097456	312112082	-	GY4MC1_3110	-	y	y	COG5001T	diguanylate cyclase/phosphodiesterase with PAS/PAC sensor(s)
2590	Geobacillus_Y412MC52_uid55381	GTGTAACTATTCCTCACAT	0.627193	0.871951	+	1383893	1383911	gi|319765157|ref|NC_014915.1| Geobacillus sp. Y412MC52 chromosome, complete genome	NC_014915	A	>>	197	1384108	319766440	-	GYMC52_1339	-	y	y	COG0388R	nitrilase/cyanide hydratase and apolipoprotein N-acyltransferase
2572	Geobacillus_Y412MC52_uid55381	ATGTCACATCTCATAACAT	0.635965	0.884146	+	1389598	1389616	gi|319765157|ref|NC_014915.1| Geobacillus sp. Y412MC52 chromosome, complete genome	NC_014915	A	>>	166	1389782	319766445	-	GYMC52_1344	-	y	y	COG2508TQ	PucR family transcriptional regulator
2593	Geobacillus_Y412MC52_uid55381	GTGTTATATATTATGACAT	0.627193	0.871951	+	1428843	1428861	gi|319765157|ref|NC_014915.1| Geobacillus sp. Y412MC52 chromosome, complete genome	NC_014915	A	>>	40	1428901	319766477	-	GYMC52_1376	-	y	y	COG0004P	ammonium transporter
2551	Geobacillus_Y412MC52_uid55381	ATGTGAGGTAATGTAACAT	0.675439	0.939024	+	1653245	1653263	gi|319765157|ref|NC_014915.1| Geobacillus sp. Y412MC52 chromosome, complete genome	NC_014915	A	>>	-2	1653262	319766693	-	GYMC52_1608	-	y	y	COG0174E	glutamine synthetase
2596	Geobacillus_Y412MC52_uid55381	TTGTTATAATTTTTAACAT	0.627193	0.871951	-	1757038	1757056	gi|319765157|ref|NC_014915.1| Geobacillus sp. Y412MC52 chromosome, complete genome	NC_014915	A	<<	54	1756616	319766782	-	GYMC52_1707	-	y	y	COG0347E	nitrogen regulatory protein P-II
2601	Geobacillus_Y412MC52_uid55381	TTGTAAATAAAATTAACAT	0.627193	0.871951	+	1849755	1849773	gi|319765157|ref|NC_014915.1| Geobacillus sp. Y412MC52 chromosome, complete genome	NC_014915	C	><	-87	1849381	319766872	-	GYMC52_1801	-	y	y	COG0789K	MerR family transcriptional regulator
2545	Geobacillus_Y412MC52_uid55381	ATGTGATAAAAAGTTACAT	0.684211	0.95122	-	1857204	1857222	gi|319765157|ref|NC_014915.1| Geobacillus sp. Y412MC52 chromosome, complete genome	NC_014915	A	<<	269	1854509	319766877	-	GYMC52_1808	-	y	y	COG1251C	nitrite reductase (NAD(P)H), large subunit
2561	Geobacillus_Y412MC52_uid55381	ATGTAATAAAATATGACAA	0.644737	0.896341	-	1973122	1973140	gi|319765157|ref|NC_014915.1| Geobacillus sp. Y412MC52 chromosome, complete genome	NC_014915	B	<<	184	1971682	319766971	-	GYMC52_1908	-	y	y	COG0683E	urea ABC transporter urea binding protein
2548	Geobacillus_Y412MC52_uid55381	ATGTAATAAAAAATTACAT	0.684211	0.95122	-	1974670	1974688	gi|319765157|ref|NC_014915.1| Geobacillus sp. Y412MC52 chromosome, complete genome	NC_014915	A	<<	16	1973257	319766973	-	GYMC52_1910	-	y	y	COG0840NT	methyl-accepting chemotaxis sensory transducer with Cache sensor
2632	Geobacillus_Y412MC61_uid41171	ATGTGAGGAATAGTTACAC	0.635965	0.884146	-	2243949	2243967	gi|261417500|ref|NC_013411.1| Geobacillus sp. Y412MC61, complete genome	NC_013411	A	<<	132	2242309	261419622	-	GYMC61_2210	-	y	y	COG1953FH	permease for cytosine/purines uracil thiamine allantoin
2635	Geobacillus_Y412MC61_uid41171	ATGTCACATCTCATAACAT	0.635965	0.884146	+	2249654	2249672	gi|261417500|ref|NC_013411.1| Geobacillus sp. Y412MC61, complete genome	NC_013411	A	>>	166	2249838	261419628	-	GYMC61_2216	-	y	y	COG2508TQ	PucR family transcriptional regulator
2656	Geobacillus_Y412MC61_uid41171	GTGTTATATATTATGACAT	0.627193	0.871951	+	2288899	2288917	gi|261417500|ref|NC_013411.1| Geobacillus sp. Y412MC61, complete genome	NC_013411	A	>>	40	2288957	261419660	-	GYMC61_2248	-	y	y	COG0004P	ammonium transporter
2614	Geobacillus_Y412MC61_uid41171	ATGTGAGGTAATGTAACAT	0.675439	0.939024	+	2513305	2513323	gi|261417500|ref|NC_013411.1| Geobacillus sp. Y412MC61, complete genome	NC_013411	A	>>	-2	2513322	261419878	-	GYMC61_2480	-	y	y	COG0174E	glutamine synthetase
2659	Geobacillus_Y412MC61_uid41171	TTGTTATAATTTTTAACAT	0.627193	0.871951	-	2617099	2617117	gi|261417500|ref|NC_013411.1| Geobacillus sp. Y412MC61, complete genome	NC_013411	A	<<	54	2616677	261419968	-	GYMC61_2577	-	y	y	COG0347E	nitrogen regulatory protein P-II
2664	Geobacillus_Y412MC61_uid41171	TTGTAAATAAAATTAACAT	0.627193	0.871951	+	2709817	2709835	gi|261417500|ref|NC_013411.1| Geobacillus sp. Y412MC61, complete genome	NC_013411	C	><	-87	2709443	261420059	-	GYMC61_2671	-	y	y	COG0789K	MerR family transcriptional regulator
2608	Geobacillus_Y412MC61_uid41171	ATGTGATAAAAAGTTACAT	0.684211	0.95122	-	2717266	2717284	gi|261417500|ref|NC_013411.1| Geobacillus sp. Y412MC61, complete genome	NC_013411	A	<<	269	2714571	261420065	-	GYMC61_2678	-	y	y	COG1251C	nitrite reductase (NAD(P)H), large subunit
2623	Geobacillus_Y412MC61_uid41171	ATGTAATAAAATATGACAA	0.644737	0.896341	-	2833186	2833204	gi|261417500|ref|NC_013411.1| Geobacillus sp. Y412MC61, complete genome	NC_013411	A	<<	184	2831746	261420159	-	GYMC61_2778	-	y	y	COG0683E	urea ABC transporter substrate-binding protein
2611	Geobacillus_Y412MC61_uid41171	ATGTAATAAAAAATTACAT	0.684211	0.95122	-	2834734	2834752	gi|261417500|ref|NC_013411.1| Geobacillus sp. Y412MC61, complete genome	NC_013411	A	<<	16	2833321	261420160	-	GYMC61_2779	-	y	y	COG0840NT	methyl-accepting chemotaxis sensory transducer
2631	Geobacillus_Y412MC61_uid41171	ATGTAATTTTTTATTACAT	0.640351	0.890244	+	2834734	2834752	gi|261417500|ref|NC_013411.1| Geobacillus sp. Y412MC61, complete genome	NC_013411	C	><	-34	2833321	261420160	-	GYMC61_2779	-	y	y	COG0840NT	methyl-accepting chemotaxis sensory transducer
3015	Lactobacillus_brevis_ATCC_367_uid57989	ATATGAAAAAAATTTACAT	0.631579	0.878049	-	160274	160292	gi|116332681|ref|NC_008497.1| Lactobacillus brevis ATCC 367, complete genome	NC_008497	C	<>	-74	160348	116332818	-	LVIS_0144	-	y	y	COG1023G	6-phosphogluconate dehydrogenase-like protein
3037	Lactobacillus_brevis_ATCC_367_uid57989	ATGTAATCAGTGTTAACAT	0.627193	0.871951	-	869131	869149	gi|116332681|ref|NC_008497.1| Lactobacillus brevis ATCC 367, complete genome	NC_008497	A	<<	46	868561	116333486	-	LVIS_0839	-	y	y	COG1309K	transcriptional regulator
2981	Lactobacillus_brevis_ATCC_367_uid57989	ATGTCATAAAAATTAACAT	0.684211	0.95122	-	873015	873033	gi|116332681|ref|NC_008497.1| Lactobacillus brevis ATCC 367, complete genome	NC_008497	B	<<	159	871510	116333491	-	LVIS_0844	-	y	y	COG0004P	ammonia permease
2977	Lactobacillus_brevis_ATCC_367_uid57989	ATGTCAGAAAACCTAACAT	0.719298	1	-	1011125	1011143	gi|116332681|ref|NC_008497.1| Lactobacillus brevis ATCC 367, complete genome	NC_008497	A	<<	64	1010675	116333628	-	LVIS_0991	-	y	y	COG0789K	glutamine synthetase repressor
3001	Lactobacillus_brevis_ATCC_367_uid57989	GTGTTAGAATTTATAACAT	0.644737	0.896341	-	1739173	1739191	gi|116332681|ref|NC_008497.1| Lactobacillus brevis ATCC 367, complete genome	NC_008497	A	<<	242	1738191	116334345	-	LVIS_1775	-	y	y	COG1126E	ABC-type polar amino acid transport system, ATPase component
3071	Lactobacillus_casei_BL23_uid59237	ATGTGACCAAAACTGCCAT	0.631579	0.878049	+	372279	372297	gi|191636824|ref|NC_010999.1| Lactobacillus casei BL23 chromosome, complete genome	NC_010999	B	>>	39	372336	191637189	PTS-EIID	LCABL_03710	-	y	y	COG3716G	phosphotransferase system sugar-specific EIID component
3090	Lactobacillus_casei_BL23_uid59237	ATGTAACATTAATTAACAA	0.627193	0.871951	+	457565	457583	gi|191636824|ref|NC_010999.1| Lactobacillus casei BL23 chromosome, complete genome	NC_010999	C	><	-110	456205	191637276	-	LCABL_04580	-	y	y	COG2814G	general substrate transporter:Major facilitator superfamily MFS_1
3043	Lactobacillus_casei_BL23_uid59237	ATGTTAAAAAAGATTACAT	0.684211	0.95122	+	790871	790889	gi|191636824|ref|NC_010999.1| Lactobacillus casei BL23 chromosome, complete genome	NC_010999	A	>>	182	791071	191637609	-	LCABL_07940	-	y	y	-	hypothetical protein
3093	Lactobacillus_casei_BL23_uid59237	ATTTGAGAAAAGCTTACAA	0.627193	0.871951	-	1410340	1410358	gi|191636824|ref|NC_010999.1| Lactobacillus casei BL23 chromosome, complete genome	NC_010999	C	<>	-125	1410465	191638258	mreB	LCABL_14850	-	y	y	COG1077D	rod shape-determining protein MreB
3040	Lactobacillus_casei_BL23_uid59237	ATGTCAGAAAAGCTTACAT	0.719298	1	-	1810919	1810937	gi|191636824|ref|NC_010999.1| Lactobacillus casei BL23 chromosome, complete genome	NC_010999	A	<<	61	1810496	191638640	glnR	LCABL_18690	-	y	y	COG0789K	GlnR family transcriptional regulator
3052	Lactobacillus_casei_BL23_uid59237	ATGTCAATTAATCTAACAT	0.675439	0.939024	-	3007193	3007211	gi|191636824|ref|NC_010999.1| Lactobacillus casei BL23 chromosome, complete genome	NC_010999	A	<<	142	3005585	191639795	glnP	LCABL_30530	-	y	y	COG0765E	glutamine-binding protein / glutamine transporter permease
3055	Lactobacillus_casei_BL23_uid59237	ATGTTAAAAATTATCACAT	0.675439	0.939024	+	3067744	3067762	gi|191636824|ref|NC_010999.1| Lactobacillus casei BL23 chromosome, complete genome	NC_010999	A	>>	33	3067795	191639858	ypjH	LCABL_31170	-	y	y	COG0371C	oxidoreductase
	Lactobacillus_casei_BL23_uid59237	ATGTGACATAAGCTGACGC	0.600877	0.835366	-	706825	706843	gi|191636824|ref|NC_010999.1| Lactobacillus casei BL23 chromosome, complete genome	NC_010999	A	<<	155	705354	191637530	amtB	LCABL_07130	-			COG0004P	Ammonium transporter
3103	Lactobacillus_plantarum_WCFS1_uid62911	ATGTTATAATTTCTAACAT	0.684211	0.95122	-	319893	319911	gi|28376974|ref|NC_004567.1| Lactobacillus plantarum WCFS1, complete genome	NC_004567	A	<<	28	318549	28377266	amtB	lp_0349	-	y	y	COG0004P	ammonium transport protein
3121	Lactobacillus_plantarum_WCFS1_uid62911	ATGTAAATAATATTTACAT	0.657895	0.914634	+	657285	657303	gi|28376974|ref|NC_004567.1| Lactobacillus plantarum WCFS1, complete genome	NC_004567	A	>>	164	657467	28377583	gpp	lp_0717	-	y	y	COG1214O	glycoprotein endopeptidase
3130	Lactobacillus_plantarum_WCFS1_uid62911	ATGTAAATATTATTTACAT	0.649123	0.902439	-	657285	657303	gi|28376974|ref|NC_004567.1| Lactobacillus plantarum WCFS1, complete genome	NC_004567	A	<<	98	656135	28377582	phnD	lp_0715	-	y	y	COG3221P	phosphonates ABC transporter, substrate binding protein (putative)
3124	Lactobacillus_plantarum_WCFS1_uid62911	ATGTTATATTTTATGACAT	0.657895	0.914634	+	743403	743421	gi|28376974|ref|NC_004567.1| Lactobacillus plantarum WCFS1, complete genome	NC_004567	A	>>	36	743457	28377653	glnPH1	lp_0802	-	y	y	COG0765E	glutamine ABC transporter, substrate binding and permease protein
3154	Lactobacillus_plantarum_WCFS1_uid62911	TTGTCAACAAACTTGACAT	0.627193	0.871951	+	918513	918531	gi|28376974|ref|NC_004567.1| Lactobacillus plantarum WCFS1, complete genome	NC_004567	A	>>	55	918586	28377805	-	lp_0992	-	y	y	COG0789K	hypothetical protein
3142	Lactobacillus_plantarum_WCFS1_uid62911	GTGTGATATTTTCTAACAT	0.635965	0.884146	+	1443044	1443062	gi|28376974|ref|NC_004567.1| Lactobacillus plantarum WCFS1, complete genome	NC_004567	A	>>	64	1443126	28378284	glnR	lp_1580	-	y	y	COG0789K	glutamine synthetase repressor
3109	Lactobacillus_plantarum_WCFS1_uid62911	ATGTCATATTATCTAACAT	0.684211	0.95122	-	2468790	2468808	gi|28376974|ref|NC_004567.1| Lactobacillus plantarum WCFS1, complete genome	NC_004567	A	<<	264	2467216	28379262	dsdA	lp_2776	-	y	y	COG3048E	D-serine dehydratase
3112	Lactobacillus_plantarum_WCFS1_uid62911	ATGTTAGAAGATATAACAT	0.671053	0.932927	-	2525243	2525261	gi|28376974|ref|NC_004567.1| Lactobacillus plantarum WCFS1, complete genome	NC_004567	A	<<	26	2523817	28379306	aspA	lp_2830	-	y	y	COG1027E	aspartate ammonia-lyase
3138	Lactobacillus_plantarum_WCFS1_uid62911	ATGTCAGAAATCATCATAT	0.640351	0.890244	+	3114411	3114429	gi|28376974|ref|NC_004567.1| Lactobacillus plantarum WCFS1, complete genome	NC_004567	C	><	-170	3113375	28379815	aroD4	lp_3499	-	y	y	COG0169E	shikimate 5-dehydrogenase
3203	Lactobacillus_rhamnosus_GG_uid59313	ATGTCACATCACTTGACAT	0.644737	0.896341	-	516931	516949	gi|258506995|ref|NC_013198.1| Lactobacillus rhamnosus GG, complete genome	NC_013198	B	<<	96	516254	258507503	dhaL	LGG_00508	-	y	y	COG2376G	dihydroxyacetone kinase
3205	Lactobacillus_rhamnosus_GG_uid59313	ATGTTATATAAGCTGACGT	0.640351	0.890244	-	646688	646706	gi|258506995|ref|NC_013198.1| Lactobacillus rhamnosus GG, complete genome	NC_013198	A	<<	156	645216	258507628	amtB	LGG_00633	-	y	y	COG0004P	ammonium transporter
3226	Lactobacillus_rhamnosus_GG_uid59313	ATTTAAGCTATTCTAACAT	0.631579	0.878049	-	659728	659746	gi|258506995|ref|NC_013198.1| Lactobacillus rhamnosus GG, complete genome	NC_013198	A	<<	161	658839	258507640	-	LGG_00645	-	y	y	COG0463M	glycosyl transferase, group 2
3243	Lactobacillus_rhamnosus_GG_uid59313	ATTTCAGAAAACCTTACAA	0.627193	0.871951	-	1265162	1265180	gi|258506995|ref|NC_013198.1| Lactobacillus rhamnosus GG, complete genome	NC_013198	C	<>	-126	1265288	258508260	mreB	LGG_01265	-	y	y	COG1077D	rod shape-determining protein MreB
3169	Lactobacillus_rhamnosus_GG_uid59313	ATGTAAGAAAACCTTACAT	0.719298	1	-	1722730	1722748	gi|258506995|ref|NC_013198.1| Lactobacillus rhamnosus GG, complete genome	NC_013198	A	<<	61	1722307	258508692	glnR	LGG_01697	-	y	y	COG0789K	MerR family transcriptional regulator
3178	Lactobacillus_rhamnosus_GG_uid59313	ATGTAAGGTTTTCTTACAT	0.675439	0.939024	+	1722730	1722748	gi|258506995|ref|NC_013198.1| Lactobacillus rhamnosus GG, complete genome	NC_013198	A	>>	231	1722979	258508693	speF	LGG_01698	-	y	y	COG1982E	ornithine decarboxylase inducible
3180	Lactobacillus_rhamnosus_GG_uid59313	ATGTAAGGTTTTCTTACAT	0.675439	0.939024	+	1722730	1722748	gi|258506995|ref|NC_013198.1| Lactobacillus rhamnosus GG, complete genome	NC_013198	C	><	-79	1722307	258508692	glnR	LGG_01697	-	y	y	COG0789K	MerR family transcriptional regulator
3213	Lactobacillus_rhamnosus_GG_uid59313	ATGTCATAAAACATCACAG	0.640351	0.890244	+	2119445	2119463	gi|258506995|ref|NC_013198.1| Lactobacillus rhamnosus GG, complete genome	NC_013198	C	><	-111	2117733	258509061	oppA	LGG_02066	-	y	y	COG4166E	ABC transporter oligopeptide-binding protein
3172	Lactobacillus_rhamnosus_GG_uid59313	ATGTAAGAAAAGCTAACAT	0.719298	1	-	2923979	2923997	gi|258506995|ref|NC_013198.1| Lactobacillus rhamnosus GG, complete genome	NC_013198	A	<<	238	2922287	258509857	glnH	LGG_02862	-	y	y	COG0765E	ABC transporter glutamine-binding periplasmic protein
3217	Lactobacillus_rhamnosus_GG_uid59313	TTGTTAGACTAGCTCACAT	0.640351	0.890244	-	2936344	2936362	gi|258506995|ref|NC_013198.1| Lactobacillus rhamnosus GG, complete genome	NC_013198	A	<<	72	2934878	258509867	aspA	LGG_02872	-	y	y	COG1027E	aspartate ammonia-lyase
3196	Lactobacillus_rhamnosus_GG_uid59313	ATGTTAACAATTATCACAT	0.657895	0.914634	+	2993914	2993932	gi|258506995|ref|NC_013198.1| Lactobacillus rhamnosus GG, complete genome	NC_013198	A	>>	33	2993965	258509923	ybdH	LGG_02928	-	y	y	COG0371C	alcohol dehydrogenase, iron-containing
3280	Lactobacillus_sakei_23K_uid58281	ATGTTTAAAAAAATGACAT	0.631579	0.878049	+	419416	419434	gi|81427616|ref|NC_007576.1| Lactobacillus sakei subsp. sakei 23K, complete genome	NC_007576	A	>>	97	419531	81428025	-	LSA0411	-	y	y	COG4768R	extracellular protein precursor
3250	Lactobacillus_sakei_23K_uid58281	ATGTCAGAAAACCTAACAT	0.719298	1	-	1293785	1293803	gi|81427616|ref|NC_007576.1| Lactobacillus sakei subsp. sakei 23K, complete genome	NC_007576	A	<<	59	1293355	81428933	glnR	LSA1322	-	y	y	COG0789K	glutamine synthetase transcriptional regulator
3292	Lactobacillus_salivarius_UCC118_uid58233	ATGTAAAAAAATTTTACAT	0.684211	0.95122	+	253557	253575	gi|90960990|ref|NC_007929.1| Lactobacillus salivarius UCC118, complete genome	NC_007929	A	>>	101	253676	90961189	-	LSL_0207	-	y	y	COG2017G	galactose mutarotase-like
3295	Lactobacillus_salivarius_UCC118_uid58233	ATGTCATAAAAAGTTACAT	0.684211	0.95122	+	288327	288345	gi|90960990|ref|NC_007929.1| Lactobacillus salivarius UCC118, complete genome	NC_007929	A	>>	76	288421	90961217	amtB	LSL_0235	-	y	y	COG0004P	ammonium transporter
3316	Lactobacillus_salivarius_UCC118_uid58233	ATGTCAAAAATTATAACAT	0.675439	0.939024	-	288380	288398	gi|90960990|ref|NC_007929.1| Lactobacillus salivarius UCC118, complete genome	NC_007929	A	<<	175	287336	90961216	ipk	LSL_0234	-	y	y	COG1947I	4-diphosphocytidyl-2-C-methyl-D-erythritol kinase
3319	Lactobacillus_salivarius_UCC118_uid58233	ATGTTATAATTTTTGACAT	0.666667	0.926829	+	288380	288398	gi|90960990|ref|NC_007929.1| Lactobacillus salivarius UCC118, complete genome	NC_007929	A	>>	23	288421	90961217	amtB	LSL_0235	-	y	y	COG0004P	ammonium transporter
3359	Lactobacillus_salivarius_UCC118_uid58233	ATATTAGAAAAATTAACAT	0.649123	0.902439	+	391319	391337	gi|90960990|ref|NC_007929.1| Lactobacillus salivarius UCC118, complete genome	NC_007929	B	>>	60	391397	90961338	alr	LSL_0358	-	y	y	COG0787M	alanine racemase
3301	Lactobacillus_salivarius_UCC118_uid58233	ATGTAAAAAAATTTTACAT	0.684211	0.95122	+	473322	473340	gi|90960990|ref|NC_007929.1| Lactobacillus salivarius UCC118, complete genome	NC_007929	A	>>	196	473536	90961410	-	LSL_0433	-	y	y	COG1113E	amino acid permease
3372	Lactobacillus_salivarius_UCC118_uid58233	ATGTAAGCTAAACTGAAAT	0.640351	0.890244	-	539934	539952	gi|90960990|ref|NC_007929.1| Lactobacillus salivarius UCC118, complete genome	NC_007929	C	<>	-129	540063	90961466	coaE	LSL_0490	-	y	y	COG0237H	dephospho-CoA kinase
3381	Lactobacillus_salivarius_UCC118_uid58233	ATGTAATATTTTCTTACAC	0.635965	0.884146	-	596937	596955	gi|90960990|ref|NC_007929.1| Lactobacillus salivarius UCC118, complete genome	NC_007929	C	<>	-83	597020	90961533	glnR	LSL_0557	-	y	y	COG0789K	glutamine synthetase repressor
3384	Lactobacillus_salivarius_UCC118_uid58233	ATGTTATATAAAGTGACAA	0.635965	0.884146	-	625134	625152	gi|90960990|ref|NC_007929.1| Lactobacillus salivarius UCC118, complete genome	NC_007929	C	<>	-157	625291	90961557	glnP	LSL_0581	-	y	y	COG0765E	glutamine-binding protein / glutamine transport system permease protein
3361	Lactobacillus_salivarius_UCC118_uid58233	ATGTGATTATTAATCACAT	0.649123	0.902439	-	1196948	1196966	gi|90960990|ref|NC_007929.1| Lactobacillus salivarius UCC118, complete genome	NC_007929	A	<<	123	1195752	90962137	dinP	LSL_1162	-	y	y	COG0389L	DNA polymerase IV
3391	Lactobacillus_salivarius_UCC118_uid58233	ATATTACAAAATATTACAT	0.631579	0.878049	+	1440352	1440370	gi|90960990|ref|NC_007929.1| Lactobacillus salivarius UCC118, complete genome	NC_007929	A	>>	164	1440534	90962343	-	LSL_1371	-	y	y	COG1388M	peptidoglycan binding protein
3355	Lactobacillus_salivarius_UCC118_uid58233	ATGTAACCTAATATAACAT	0.657895	0.914634	-	1505922	1505940	gi|90960990|ref|NC_007929.1| Lactobacillus salivarius UCC118, complete genome	NC_007929	A	<<	143	1505042	90962417	glnQ	LSL_1446	-	y	y	COG1126E	glutamine transport ATP-binding protein
	Lactobacillus_salivarius_UCC118_uid58233	ATGTTAAAATATATCTCAT	0.622807	0.865854	+	72429	72447	gi|90960990|ref|NC_007929.1| Lactobacillus salivarius UCC118, complete genome	NC_007929	C	><	-44	70946	90961050	glnPH	LSL_0062	-			COG0765E	glutamine-binding protein / glutamine transport system permease protein
5262	Lactococcus_lactis_Il1403_uid57671	GTGTCATTAAATTTTACAT	0.627193	0.871951	-	21517	21535	gi|15671982|ref|NC_002662.1| Lactococcus lactis subsp. lactis Il1403, complete genome	NC_002662	C	<>	-180	21697	15671998	yacC	L21634	-	y	y	COG2919D	hypothetical protein
5239	Lactococcus_lactis_Il1403_uid57671	ATGTGAAAAATATTGACAA	0.635965	0.884146	+	283543	283561	gi|15671982|ref|NC_002662.1| Lactococcus lactis subsp. lactis Il1403, complete genome	NC_002662	A	>>	197	283758	15672266	rpsD	L0381	-	y	y	COG0522J	30S ribosomal protein S4
5227	Lactococcus_lactis_Il1403_uid57671	CTGTCAGTAAATATTACAT	0.640351	0.890244	-	291159	291177	gi|15671982|ref|NC_002662.1| Lactococcus lactis subsp. lactis Il1403, complete genome	NC_002662	A	<<	68	289409	15672272	yciH	L89418	-	y	y	COG0595R	hypothetical protein
5256	Lactococcus_lactis_Il1403_uid57671	ATCTTAAAAAAAATGACAT	0.631579	0.878049	-	782747	782765	gi|15671982|ref|NC_002662.1| Lactococcus lactis subsp. lactis Il1403, complete genome	NC_002662	C	<>	-125	782872	15672755	fabD	L0184	-	y	y	COG0331I	acyl-carrier-protein S-malonyltransferase
5218	Lactococcus_lactis_Il1403_uid57671	ATGTAAAATAGAATTACAT	0.644737	0.896341	+	825592	825610	gi|15671982|ref|NC_002662.1| Lactococcus lactis subsp. lactis Il1403, complete genome	NC_002662	A	>>	46	825656	15672796	prsA	L25614	-	y	y	COG0462FE	ribose-phosphate pyrophosphokinase
5231	Lactococcus_lactis_Il1403_uid57671	ATGTGGGCATATCTTACAT	0.640351	0.890244	+	835204	835222	gi|15671982|ref|NC_002662.1| Lactococcus lactis subsp. lactis Il1403, complete genome	NC_002662	B	>>	226	835448	15672803	yidE	L35466	-	y	y	-	hypothetical protein
5233	Lactococcus_lactis_Il1403_uid57671	ATGTTATGTTTTGTGACAT	0.640351	0.890244	-	1637223	1637241	gi|15671982|ref|NC_002662.1| Lactococcus lactis subsp. lactis Il1403, complete genome	NC_002662	A	<<	121	1635861	15673574	amtB	L0236	-	y	y	COG0004P	ammonium transporter
5194	Lactococcus_lactis_Il1403_uid57671	ATGTCAGAAAACCTAACAT	0.719298	1	+	1816685	1816703	gi|15671982|ref|NC_002662.1| Lactococcus lactis subsp. lactis Il1403, complete genome	NC_002662	A	>>	189	1816892	15673741	glnP	L165	-	y	y	COG0765E	glutamine ABC transporter permease and substrate binding protein
5197	Lactococcus_lactis_Il1403_uid57671	ATGTGAGAAAATCTCACAT	0.719298	1	-	2284135	2284153	gi|15671982|ref|NC_002662.1| Lactococcus lactis subsp. lactis Il1403, complete genome	NC_002662	A	<<	59	2283711	30024074	glnR	L67158	-	y	y	COG0789K	glutamine synthetase repressor
5202	Lactococcus_lactis_Il1403_uid57671	ATGTGAGATTTTCTCACAT	0.692982	0.963415	+	2284135	2284153	gi|15671982|ref|NC_002662.1| Lactococcus lactis subsp. lactis Il1403, complete genome	NC_002662	C	><	-77	2283711	30024074	glnR	L67158	-	y	y	COG0789K	glutamine synthetase repressor
3438	Leuconostoc_citreum_KM20_uid58481	ATGTGAATAAAACTAACTT	0.631579	0.878049	-	7026	7044	gi|170016273|ref|NC_010467.1| Leuconostoc citreum KM20 plasmid pLCK3, complete sequence	NC_010467	C	<>	-81	7107	170016280	-	LCK_p300007	-	y	y	COG1476K	transcriptional regulator
3411	Leuconostoc_citreum_KM20_uid58481	ATGGTAGAAAACATGACAT	0.649123	0.902439	-	147772	147790	gi|170016358|ref|NC_010471.1| Leuconostoc citreum KM20, complete genome	NC_010471	C	<>	-178	147950	170016502	glnQ	LCK_00144	-	y	y	COG1126E	ABC-type polar amino acid transport system, ATPase component
3400	Leuconostoc_citreum_KM20_uid58481	ATGTCATAATAGATAACAT	0.675439	0.939024	-	161600	161618	gi|170016358|ref|NC_010471.1| Leuconostoc citreum KM20, complete genome	NC_010471	A	<<	67	160100	170016513	-	LCK_00155	-	y	y	COG1027E	aspartate ammonia-lyase
3394	Leuconostoc_citreum_KM20_uid58481	ATGTCATAAAAGCTAACAT	0.701754	0.97561	+	353191	353209	gi|170016358|ref|NC_010471.1| Leuconostoc citreum KM20, complete genome	NC_010471	A	>>	44	353253	170016703	glnPH1	LCK_00345	-	y	y	COG0765E	amino acid ABC transporter periplasmic protein
3415	Leuconostoc_citreum_KM20_uid58481	ATGTCACAAAACCTATCAT	0.649123	0.902439	+	750392	750410	gi|170016358|ref|NC_010471.1| Leuconostoc citreum KM20, complete genome	NC_010471	A	>>	67	750477	170017066	amt	LCK_00709	-	y	y	COG0004P	ammonium transporter
3397	Leuconostoc_citreum_KM20_uid58481	ATGTTAGAAAACCTAACAC	0.679825	0.945122	-	1172034	1172052	gi|170016358|ref|NC_010471.1| Leuconostoc citreum KM20, complete genome	NC_010471	A	<<	60	1171639	170017478	-	LCK_01126	-	y	y	COG0789K	transcriptional regulator
3446	Leuconostoc_citreum_KM20_uid58481	ATGTAAGTAAAAATGACCT	0.631579	0.878049	-	1518402	1518420	gi|170016358|ref|NC_010471.1| Leuconostoc citreum KM20, complete genome	NC_010471	B	<<	142	1517616	170017784	-	LCK_01435	-	y	y	COG2323S	hypothetical protein
3480	Leuconostoc_gasicomitatum_LMG_18811_uid50385	ATGGCAGAAAACATAACAT	0.649123	0.902439	-	238308	238326	gi|300172302|ref|NC_014319.1| Leuconostoc gasicomitatum LMG 18811, complete genome	NC_014319	C	<>	-176	238484	300172543	glnQ1	LEGAS_0241	-	y	y	COG1126E	glutamine transport ATP-binding protein GlnQ
3472	Leuconostoc_gasicomitatum_LMG_18811_uid50385	ATGTCAATATAGGTGACAT	0.657895	0.914634	-	277895	277913	gi|300172302|ref|NC_014319.1| Leuconostoc gasicomitatum LMG 18811, complete genome	NC_014319	A	<<	66	276405	300172576	aspA	LEGAS_0274	-	y	y	COG1027E	aspartate ammonia-lyase
3514	Leuconostoc_gasicomitatum_LMG_18811_uid50385	ATGTTAGGAATAGTTACAC	0.635965	0.884146	+	328958	328976	gi|300172302|ref|NC_014319.1| Leuconostoc gasicomitatum LMG 18811, complete genome	NC_014319	A	>>	15	328991	300172627	treB	LEGAS_0325	-	y	y	COG1263G	PTS system trehalose-specific transporter subunit IIBC
3543	Leuconostoc_gasicomitatum_LMG_18811_uid50385	ATTTTAGATGAACTGACAT	0.627193	0.871951	-	401487	401505	gi|300172302|ref|NC_014319.1| Leuconostoc gasicomitatum LMG 18811, complete genome	NC_014319	C	<>	-78	401565	300172702	-	LEGAS_0400	-	y	y	-	putative anti-sigma-M factor yhdL
3518	Leuconostoc_gasicomitatum_LMG_18811_uid50385	ATGTCACACTTGATGACAT	0.635965	0.884146	+	646735	646753	gi|300172302|ref|NC_014319.1| Leuconostoc gasicomitatum LMG 18811, complete genome	NC_014319	B	>>	74	646827	300172932	hisC	LEGAS_0631	-	y	y	COG0079E	histidinol-phosphate aminotransferase
3484	Leuconostoc_gasicomitatum_LMG_18811_uid50385	ATTTTAGAAAACATTACAT	0.649123	0.902439	+	684728	684746	gi|300172302|ref|NC_014319.1| Leuconostoc gasicomitatum LMG 18811, complete genome	NC_014319	A	>>	-34	684713	300172970	rplS	LEGAS_0669	-	y	y	COG0335J	50S ribosomal protein L19
3451	Leuconostoc_gasicomitatum_LMG_18811_uid50385	ATGTTATATAACCTAACAT	0.692982	0.963415	+	792537	792555	gi|300172302|ref|NC_014319.1| Leuconostoc gasicomitatum LMG 18811, complete genome	NC_014319	A	>>	60	792615	300173073	glnR	LEGAS_0772	-	y	y	COG0789K	glutamine synthetase repressor
3488	Leuconostoc_gasicomitatum_LMG_18811_uid50385	ATGTCAATTATTTTGACAT	0.649123	0.902439	+	902684	902702	gi|300172302|ref|NC_014319.1| Leuconostoc gasicomitatum LMG 18811, complete genome	NC_014319	B	>>	194	902896	300173187	-	LEGAS_0886	-	y	y	-	hypothetical protein
3469	Leuconostoc_gasicomitatum_LMG_18811_uid50385	GTGTTAAAAAACCTAACAT	0.662281	0.920732	-	1518120	1518138	gi|300172302|ref|NC_014319.1| Leuconostoc gasicomitatum LMG 18811, complete genome	NC_014319	A	<<	45	1516627	300173760	glnPH1	LEGAS_1459	-	y	y	COG0765E	glutamine-binding protein/glutamine transport system permease
3505	Leuconostoc_gasicomitatum_LMG_18811_uid50385	CTGTTAGTAAATTTAACAT	0.640351	0.890244	-	1767847	1767865	gi|300172302|ref|NC_014319.1| Leuconostoc gasicomitatum LMG 18811, complete genome	NC_014319	A	<<	53	1766676	300174043	prfB	LEGAS_1742	-	y	y	COG1186J	peptide chain release factor 2
3648	Leuconostoc_kimchii_IMSNU_11154_uid48589	ATGTGATCAAATCTCAAAT	0.631579	0.878049	-	94	112	gi|296100303|ref|NC_014134.1| Leuconostoc kimchii IMSNU 11154 plasmid LkipL4726, complete sequence	NC_014134	C	<>	-48	142	296100304	-	LKI_10626	-	y	y	COG1249C	probable pyridine nucleotide-disulfide oxidoreductase
3586	Leuconostoc_kimchii_IMSNU_11154_uid48589	ATGTAAGCAAGTTTTACAT	0.653509	0.908537	+	15386	15404	gi|296110131|ref|NC_014136.1| Leuconostoc kimchii IMSNU 11154 chromosome, complete genome	NC_014136	A	>>	64	15468	296110149	-	LKI_00090	-	y	y	COG1192D	hypothetical protein
3589	Leuconostoc_kimchii_IMSNU_11154_uid48589	ATGTAAAACTTGCTTACAT	0.653509	0.908537	-	15386	15404	gi|296110131|ref|NC_014136.1| Leuconostoc kimchii IMSNU 11154 chromosome, complete genome	NC_014136	A	<<	288	14769	296110148	-	LKI_00085	-	y	y	-	hypothetical protein
3654	Leuconostoc_kimchii_IMSNU_11154_uid48589	ATGTAATAAAATTTCCCAT	0.631579	0.878049	+	62839	62857	gi|296110131|ref|NC_014136.1| Leuconostoc kimchii IMSNU 11154 chromosome, complete genome	NC_014136	C	><	-73	61612	296110196	-	LKI_00325	-	y	y	COG0436E	Aspartate aminotransferase
3571	Leuconostoc_kimchii_IMSNU_11154_uid48589	ATGTTAGATTATCTAACAG	0.657895	0.914634	-	69133	69151	gi|296110131|ref|NC_014136.1| Leuconostoc kimchii IMSNU 11154 chromosome, complete genome	NC_014136	A	<<	65	68667	296110203	-	LKI_00360	-	y	y	COG0511I	hypothetical protein
3607	Leuconostoc_kimchii_IMSNU_11154_uid48589	ATGTTATTTTAGTTAACAT	0.649123	0.902439	-	95621	95639	gi|296110131|ref|NC_014136.1| Leuconostoc kimchii IMSNU 11154 chromosome, complete genome	NC_014136	A	<<	77	95083	296110238	-	LKI_00535	-	y	y	COG0456R	Predicted acetyltransferase
3667	Leuconostoc_kimchii_IMSNU_11154_uid48589	GTGTTATAAACGCTTACAT	0.631579	0.878049	+	711869	711887	gi|296110131|ref|NC_014136.1| Leuconostoc kimchii IMSNU 11154 chromosome, complete genome	NC_014136	A	>>	146	712033	296110875	-	LKI_03725	-	y	y	COG3711K	transcription antiterminator
3580	Leuconostoc_kimchii_IMSNU_11154_uid48589	ATGTCAAGATAAGTAACAT	0.657895	0.914634	-	825055	825073	gi|296110131|ref|NC_014136.1| Leuconostoc kimchii IMSNU 11154 chromosome, complete genome	NC_014136	A	<<	65	823566	296110989	-	LKI_04295	-	y	y	COG1027E	aspartate ammonia-lyase, aspartase
3559	Leuconostoc_kimchii_IMSNU_11154_uid48589	ATGTTAAAGAAGCTAACAT	0.671053	0.932927	+	1049374	1049392	gi|296110131|ref|NC_014136.1| Leuconostoc kimchii IMSNU 11154 chromosome, complete genome	NC_014136	A	>>	45	1049437	296111214	-	LKI_05425	-	y	y	COG0765E	glutamine ABC transporter, substrate binding and permease protein
3632	Leuconostoc_kimchii_IMSNU_11154_uid48589	TTGTGAGATAGTCTGACAT	0.640351	0.890244	+	1343330	1343348	gi|296110131|ref|NC_014136.1| Leuconostoc kimchii IMSNU 11154 chromosome, complete genome	NC_014136	B	>>	18	1343366	296111495	-	LKI_06845	-	y	y	COG4098L	ATP-dependent DNA helicase/translocase (putative)
3616	Leuconostoc_kimchii_IMSNU_11154_uid48589	ATTTTAGAAAACATTACAT	0.649123	0.902439	+	1654056	1654074	gi|296110131|ref|NC_014136.1| Leuconostoc kimchii IMSNU 11154 chromosome, complete genome	NC_014136	A	>>	-34	1654041	296111802	-	LKI_08380	-	y	y	COG0335J	50S ribosomal protein L19
3556	Leuconostoc_kimchii_IMSNU_11154_uid48589	ATGTCATAAAACCTGACAT	0.701754	0.97561	+	1788177	1788195	gi|296110131|ref|NC_014136.1| Leuconostoc kimchii IMSNU 11154 chromosome, complete genome	NC_014136	A	>>	60	1788255	296111926	-	LKI_09000	-	y	y	COG0789K	glutamine synthetase repressor
3703	Leuconostoc_mesenteroides_ATCC_8293_uid57919	ATGTGAACAAATTTAACAT	0.666667	0.926829	+	320332	320350	gi|116617174|ref|NC_008531.1| Leuconostoc mesenteroides subsp. mesenteroides ATCC 8293, complete genome	NC_008531	A	>>	174	320524	116617492	-	LEUM_0368	-	y	y	COG0765E	ABC-type amino acid transport system, permease component
3730	Leuconostoc_mesenteroides_ATCC_8293_uid57919	ATTTTAGAAAACGTTACAT	0.649123	0.902439	+	576616	576634	gi|116617174|ref|NC_008531.1| Leuconostoc mesenteroides subsp. mesenteroides ATCC 8293, complete genome	NC_008531	A	>>	-34	576601	116617723	rplS	LEUM_0607	-	y	y	COG0335J	50S ribosomal protein L19
3694	Leuconostoc_mesenteroides_ATCC_8293_uid57919	ATGTTAGAAAACCTGACAC	0.679825	0.945122	+	689585	689603	gi|116617174|ref|NC_008531.1| Leuconostoc mesenteroides subsp. mesenteroides ATCC 8293, complete genome	NC_008531	A	>>	62	689665	116617828	-	LEUM_0716	-	y	y	COG0789K	glutamine synthetase repressor
3697	Leuconostoc_mesenteroides_ATCC_8293_uid57919	ATGTTATATTTTCTAACAT	0.675439	0.939024	+	745508	745526	gi|116617174|ref|NC_008531.1| Leuconostoc mesenteroides subsp. mesenteroides ATCC 8293, complete genome	NC_008531	A	>>	137	745663	116617881	-	LEUM_0770	-	y	y	COG2384R	SAM-dependent methyltransferase
3799	Leuconostoc_mesenteroides_ATCC_8293_uid57919	ATGTAAGAAAAGCTACCAC	0.627193	0.871951	+	753788	753806	gi|116617174|ref|NC_008531.1| Leuconostoc mesenteroides subsp. mesenteroides ATCC 8293, complete genome	NC_008531	A	>>	71	753877	116617887	-	LEUM_0776	-	y	y	COG0004P	ammonia permease
3724	Leuconostoc_mesenteroides_ATCC_8293_uid57919	ATGTTAGATTATCTAACAG	0.657895	0.914634	+	981690	981708	gi|116617174|ref|NC_008531.1| Leuconostoc mesenteroides subsp. mesenteroides ATCC 8293, complete genome	NC_008531	A	>>	65	981773	116618090	-	LEUM_0983	-	y	y	COG0511I	biotin carboxyl carrier protein
3780	Leuconostoc_mesenteroides_ATCC_8293_uid57919	ATGTAATAAAATTTCCCAT	0.631579	0.878049	-	987984	988002	gi|116617174|ref|NC_008531.1| Leuconostoc mesenteroides subsp. mesenteroides ATCC 8293, complete genome	NC_008531	C	<>	-73	988057	116618096	-	LEUM_0990	-	y	y	COG0436E	aminotransferase
3754	Leuconostoc_mesenteroides_ATCC_8293_uid57919	ATGTAAACAAGTTTTACAT	0.635965	0.884146	-	1115470	1115488	gi|116617174|ref|NC_008531.1| Leuconostoc mesenteroides subsp. mesenteroides ATCC 8293, complete genome	NC_008531	A	<<	64	1114627	116618218	-	LEUM_1116	-	y	y	COG1192D	chromosome partitioning ATPase
3787	Leuconostoc_mesenteroides_ATCC_8293_uid57919	ATGTTAGTAAATAACACAT	0.631579	0.878049	-	1318844	1318862	gi|116617174|ref|NC_008531.1| Leuconostoc mesenteroides subsp. mesenteroides ATCC 8293, complete genome	NC_008531	A	<<	14	1318720	116618428	-	LEUM_1331	-	y	y	-	hypothetical protein
3701	Leuconostoc_mesenteroides_ATCC_8293_uid57919	ATGTTAAATAATTTGACAT	0.675439	0.939024	-	1739840	1739858	gi|116617174|ref|NC_008531.1| Leuconostoc mesenteroides subsp. mesenteroides ATCC 8293, complete genome	NC_008531	B	<<	32	1739002	116618856	-	LEUM_1767	-	y	y	COG3715G	mannose-specific PTS system component IIC
3715	Leuconostoc_mesenteroides_ATCC_8293_uid57919	TTGTTATAAAACCTCACAT	0.662281	0.920732	-	1906103	1906121	gi|116617174|ref|NC_008531.1| Leuconostoc mesenteroides subsp. mesenteroides ATCC 8293, complete genome	NC_008531	A	<<	134	1905232	116619009	-	LEUM_1936	-	y	y	COG1126E	ABC-type polar amino acid transport system, ATPase component
3796	Leuconostoc_mesenteroides_ATCC_8293_uid57919	ATTTTAAAATTTCTCACAT	0.631579	0.878049	-	2037051	2037069	gi|116617174|ref|NC_008531.1| Leuconostoc mesenteroides subsp. mesenteroides ATCC 8293, complete genome	NC_008531	A	<<	64	2036094	116619143	-	LEUM_2072	-	y	y	COG0679R	AEC family permease
3814	Listeria_innocua_Clip11262_uid61567	ATGTTAGATAATCTTACAT	0.710526	0.987805	+	1333966	1333984	gi|16799079|ref|NC_003212.1| Listeria innocua Clip11262, complete genome	NC_003212	A	>>	78	1334062	16800404	-	lin1336	-	y	y	COG0789K	hypothetical protein
3832	Listeria_innocua_Clip11262_uid61567	ATGTTAGTTTATCTAACAA	0.644737	0.896341	+	1553123	1553141	gi|16799079|ref|NC_003212.1| Listeria innocua Clip11262, complete genome	NC_003212	A	>>	16	1553157	16800619	-	lin1551	-	y	y	COG0004P	hypothetical protein
3856	Listeria_innocua_Clip11262_uid61567	AAGTGAAAATTTCTAACAT	0.631579	0.878049	-	2956847	2956865	gi|16799079|ref|NC_003212.1| Listeria innocua Clip11262, complete genome	NC_003212	A	<<	49	2956412	16801996	-	lin2937	-	y	y	-	hypothetical protein
3865	Listeria_monocytogenes_Clip80459_uid59317	ATGTTAGAATATCTTACAT	0.710526	0.987805	+	1310890	1310908	gi|226222639|ref|NC_012488.1| Listeria monocytogenes Clip81459, complete genome	NC_012488	A	>>	78	1310986	226223900	glnR	Lm4b_01307	-	y	y	COG0789K	glutamine synthetase repressor
3874	Listeria_monocytogenes_Clip80459_uid59317	ATGTTAGTTTATCTAACAA	0.644737	0.896341	+	1532365	1532383	gi|226222639|ref|NC_012488.1| Listeria monocytogenes Clip81459, complete genome	NC_012488	A	>>	16	1532399	226224117	-	Lm4b_01526	-	y	y	COG0004P	ammonium transporter NrgA
3901	Listeria_monocytogenes_Clip80459_uid59317	AAGTGAAAATTTCTAACAT	0.631579	0.878049	-	2859243	2859261	gi|226222639|ref|NC_012488.1| Listeria monocytogenes Clip81459, complete genome	NC_012488	A	<<	49	2858808	226225356	-	Lm4b_02779	-	y	y	-	hypothetical protein
3904	Listeria_monocytogenes_Clip80459_uid59317	AAGTGAAAATTTCTAACAT	0.631579	0.878049	-	2859758	2859776	gi|226222639|ref|NC_012488.1| Listeria monocytogenes Clip81459, complete genome	NC_012488	A	<<	50	2859322	226225357	-	Lm4b_02780	-	y	y	-	hypothetical protein
3921	Listeria_seeligeri_serovar_1_2b_SLCC3954_uid46215	ATGTAAAAACAGATAACAT	0.653509	0.908537	-	73972	73990	gi|289433373|ref|NC_013891.1| Listeria seeligeri serovar 1/2b str. SLCC3954, complete genome	NC_013891	C	<>	-80	74052	289433447	-	lse_0076	-	y	y	COG2513G	PEP phosphonomutase, putative
3970	Listeria_seeligeri_serovar_1_2b_SLCC3954_uid46215	ATGTCAATACTTTTTACAT	0.627193	0.871951	+	175159	175177	gi|289433373|ref|NC_013891.1| Listeria seeligeri serovar 1/2b str. SLCC3954, complete genome	NC_013891	A	>>	204	175381	289433544	spoVG-1	lse_0173	-	y	y	COG2088M	stage V sporulation protein G
3910	Listeria_seeligeri_serovar_1_2b_SLCC3954_uid46215	ATGTTAGATTATCTTACAT	0.701754	0.97561	+	1236399	1236417	gi|289433373|ref|NC_013891.1| Listeria seeligeri serovar 1/2b str. SLCC3954, complete genome	NC_013891	A	>>	79	1236496	289434580	glnR	lse_1215	-	y	y	COG0789K	transcriptional repressor GlnR
3926	Listeria_seeligeri_serovar_1_2b_SLCC3954_uid46215	ATGAAAGCAAATCTTACAT	0.649123	0.902439	-	1380494	1380512	gi|289433373|ref|NC_013891.1| Listeria seeligeri serovar 1/2b str. SLCC3954, complete genome	NC_013891	B	<<	121	1379726	289434716	-	lse_1351	-	y	y	-	hypothetical protein
3934	Listeria_seeligeri_serovar_1_2b_SLCC3954_uid46215	ATGTTAGTTTATCTAACAA	0.644737	0.896341	+	1461258	1461276	gi|289433373|ref|NC_013891.1| Listeria seeligeri serovar 1/2b str. SLCC3954, complete genome	NC_013891	A	>>	15	1461291	289434796	nrgA	lse_1431	-	y	y	COG0004P	ammonium transporter
3954	Listeria_seeligeri_serovar_1_2b_SLCC3954_uid46215	ATGTAAAAATAACCAACAT	0.640351	0.890244	-	1710378	1710396	gi|289433373|ref|NC_013891.1| Listeria seeligeri serovar 1/2b str. SLCC3954, complete genome	NC_013891	C	<>	-47	1710425	289435032	-	lse_1667	-	y	y	COG0840NT	methyl-accepting chemotaxis protein family
3973	Listeria_seeligeri_serovar_1_2b_SLCC3954_uid46215	TTGTAATTAAATGTTACAT	0.627193	0.871951	-	1979312	1979330	gi|289433373|ref|NC_013891.1| Listeria seeligeri serovar 1/2b str. SLCC3954, complete genome	NC_013891	A	<<	-641	1978990	289435288	ansA	lse_1927	-	y	y	COG0252EJ	L-asparaginase
3937	Listeria_seeligeri_serovar_1_2b_SLCC3954_uid46215	TTGTTAAAAAAGTTAACAT	0.644737	0.896341	+	2412739	2412757	gi|289433373|ref|NC_013891.1| Listeria seeligeri serovar 1/2b str. SLCC3954, complete genome	NC_013891	A	>>	98	2412855	289435707	-	lse_2346	-	y	y	-	transcriptional activator, putative
3913	Listeria_seeligeri_serovar_1_2b_SLCC3954_uid46215	ATGTTAAAATAGTTTACAT	0.675439	0.939024	-	2709481	2709499	gi|289433373|ref|NC_013891.1| Listeria seeligeri serovar 1/2b str. SLCC3954, complete genome	NC_013891	A	<<	30	2709200	289435998	-	lse_2637	-	y	y	-	hypothetical protein
4027	Listeria_welshimeri_serovar_6b_SLCC5334_uid61605	ATGTGAGCATTAGTTACAA	0.627193	0.871951	+	165197	165215	gi|116871422|ref|NC_008555.1| Listeria welshimeri serovar 6b str. SLCC5334, complete genome	NC_008555	A	>>	32	165247	116871585	spoVG-1	lwe0165	-	y	y	COG2088M	regulatory protein SpoVG
3991	Listeria_welshimeri_serovar_6b_SLCC5334_uid61605	ATGTTACAAAAACAGACAT	0.649123	0.902439	+	166126	166144	gi|116871422|ref|NC_008555.1| Listeria welshimeri serovar 6b str. SLCC5334, complete genome	NC_008555	A	>>	225	166369	116871587	glmU	lwe0167	-	y	y	COG1207M	bifunctional N-acetylglucosamine-1-phosphate uridyltransferase/glucosamine-1-phosphate acetyltransferase
4003	Listeria_welshimeri_serovar_6b_SLCC5334_uid61605	ATGTTAGAAAGACTTACTT	0.635965	0.884146	+	627858	627876	gi|116871422|ref|NC_008555.1| Listeria welshimeri serovar 6b str. SLCC5334, complete genome	NC_008555	A	>>	16	627892	116872010	-	lwe0590	-	y	y	COG5562R	hypothetical protein
3979	Listeria_welshimeri_serovar_6b_SLCC5334_uid61605	ATGTTAGATTATCTTACAT	0.701754	0.97561	+	1305220	1305238	gi|116871422|ref|NC_008555.1| Listeria welshimeri serovar 6b str. SLCC5334, complete genome	NC_008555	A	>>	80	1305318	116872729	glnR	lwe1313	-	y	y	COG0789K	transcriptional repressor GlnR
3982	Listeria_welshimeri_serovar_6b_SLCC5334_uid61605	ATGTTAGATAATCTAACAA	0.671053	0.932927	+	1525979	1525997	gi|116871422|ref|NC_008555.1| Listeria welshimeri serovar 6b str. SLCC5334, complete genome	NC_008555	A	>>	109	1526106	116872945	nrgA	lwe1529	-	y	y	COG0004P	ammonium transporter
4024	Listeria_welshimeri_serovar_6b_SLCC5334_uid61605	AAGTGAAAATTTCTAACAT	0.631579	0.878049	-	2778231	2778249	gi|116871422|ref|NC_008555.1| Listeria welshimeri serovar 6b str. SLCC5334, complete genome	NC_008555	A	<<	50	2777798	116874159	-	lwe2743	-	y	y	-	hypothetical protein
4125	Lysinibacillus_sphaericus_C3_41_uid58945	ATGTAAGATTAAATAAGAT	0.631579	0.878049	+	124803	124821	gi|169825414|ref|NC_010381.1| Lysinibacillus sphaericus C3-41 plasmid pBsph, complete sequence	NC_010381	C	><	-34	124476	169825557	-	Bsph_p143	-	y	y	-	hypothetical protein
4060	Lysinibacillus_sphaericus_C3_41_uid58945	ATGTAATAAAAACTAACAC	0.662281	0.920732	-	205666	205684	gi|169825618|ref|NC_010382.1| Lysinibacillus sphaericus C3-41 chromosome, complete genome	NC_010382	A	<<	79	205246	169825792	-	Bsph_0186	-	y	y	COG0347E	nitrogen regulatory protein P-II (PII signal transducing protein)
4036	Lysinibacillus_sphaericus_C3_41_uid58945	ATGTTAGAAAACCTAACAT	0.719298	1	+	205797	205815	gi|169825618|ref|NC_010382.1| Lysinibacillus sphaericus C3-41 chromosome, complete genome	NC_010382	A	>>	145	205960	169825793	-	Bsph_0187	-	y	y	COG1488H	nicotinate phosphoribosyltransferase
4133	Lysinibacillus_sphaericus_C3_41_uid58945	ATGTAAAAATAAATGACAG	0.631579	0.878049	+	678562	678580	gi|169825618|ref|NC_010382.1| Lysinibacillus sphaericus C3-41 chromosome, complete genome	NC_010382	B	>>	116	678696	169826253	-	Bsph_0661	-	y	y	-	hypothetical protein
4135	Lysinibacillus_sphaericus_C3_41_uid58945	ATTTCATGAAAACTTACAT	0.631579	0.878049	-	787808	787826	gi|169825618|ref|NC_010382.1| Lysinibacillus sphaericus C3-41 chromosome, complete genome	NC_010382	A	<<	-14	786925	169826338	-	Bsph_0748	-	y	y	COG0697GER	putative transport protein
4082	Lysinibacillus_sphaericus_C3_41_uid58945	TTGTTAGAATTTTTGACAT	0.644737	0.896341	+	1037326	1037344	gi|169825618|ref|NC_010382.1| Lysinibacillus sphaericus C3-41 chromosome, complete genome	NC_010382	B	>>	156	1037500	169826565	-	Bsph_0981	-	y	y	COG2204T	sporulation initiation phosphotransferase F
4141	Lysinibacillus_sphaericus_C3_41_uid58945	ATTTAAAATTAGCTAACAT	0.631579	0.878049	-	1159752	1159770	gi|169825618|ref|NC_010382.1| Lysinibacillus sphaericus C3-41 chromosome, complete genome	NC_010382	A	<<	113	1158572	169826672	-	Bsph_1090	-	y	y	-	spore germination protein
4042	Lysinibacillus_sphaericus_C3_41_uid58945	ATGTTAGGAAACCTGACAT	0.701754	0.97561	+	1761974	1761992	gi|169825618|ref|NC_010382.1| Lysinibacillus sphaericus C3-41 chromosome, complete genome	NC_010382	A	>>	85	1762077	169827237	glnR	Bsph_1667	-	y	y	COG0789K	HTH-type transcriptional regulator
4045	Lysinibacillus_sphaericus_C3_41_uid58945	ATGTTATAAAACCTTACAT	0.701754	0.97561	+	1819929	1819947	gi|169825618|ref|NC_010382.1| Lysinibacillus sphaericus C3-41 chromosome, complete genome	NC_010382	A	>>	56	1820003	169827300	-	Bsph_1732	-	y	y	COG0174E	glutamine synthetase
4102	Lysinibacillus_sphaericus_C3_41_uid58945	ATGATAAATAACCTAACAT	0.640351	0.890244	+	2618031	2618049	gi|169825618|ref|NC_010382.1| Lysinibacillus sphaericus C3-41 chromosome, complete genome	NC_010382	A	>>	209	2618258	169828154	-	Bsph_2640	-	y	y	-	hypothetical protein
4161	Lysinibacillus_sphaericus_C3_41_uid58945	ATTTTAGGAAATTTGACAT	0.631579	0.878049	-	3070444	3070462	gi|169825618|ref|NC_010382.1| Lysinibacillus sphaericus C3-41 chromosome, complete genome	NC_010382	C	<>	-54	3070498	169828618	-	Bsph_3133	-	y	y	-	hypothetical protein
4164	Lysinibacillus_sphaericus_C3_41_uid58945	ATGTAAGATTAAATAAGAT	0.631579	0.878049	+	3105110	3105128	gi|169825618|ref|NC_010382.1| Lysinibacillus sphaericus C3-41 chromosome, complete genome	NC_010382	C	><	-31	3104795	169828664	-	Bsph_3181	-	y	y	-	hypothetical protein
4058	Lysinibacillus_sphaericus_C3_41_uid58945	ATGTTAGAAAAGCTAACAG	0.675439	0.939024	-	3856042	3856060	gi|169825618|ref|NC_010382.1| Lysinibacillus sphaericus C3-41 chromosome, complete genome	NC_010382	B	<<	130	3854623	169829420	-	Bsph_3980	-	y	y	COG0544O	trigger factor (TF)
4173	Lysinibacillus_sphaericus_C3_41_uid58945	ATCTCAAAAAAAATTACAT	0.631579	0.878049	+	3902197	3902215	gi|169825618|ref|NC_010382.1| Lysinibacillus sphaericus C3-41 chromosome, complete genome	NC_010382	C	><	-90	3901727	169829470	-	Bsph_4030	-	y	y	-	hypothetical protein
4177	Lysinibacillus_sphaericus_C3_41_uid58945	ATGATAGTTATTCTAACAT	0.631579	0.878049	-	4048858	4048876	gi|169825618|ref|NC_010382.1| Lysinibacillus sphaericus C3-41 chromosome, complete genome	NC_010382	A	<<	201	4047623	169829614	-	Bsph_4181	-	y	y	COG1181M	hypothetical protein
4099	Lysinibacillus_sphaericus_C3_41_uid58945	ATGTAAAAAAAGGTGACAA	0.644737	0.896341	-	4452925	4452943	gi|169825618|ref|NC_010382.1| Lysinibacillus sphaericus C3-41 chromosome, complete genome	NC_010382	A	<<	-23	4452639	169830019	rplX	Bsph_4603	-	y	y	COG0198J	50S ribosomal protein L24
4243	Macrococcus_caseolyticus_JCSC5402_uid59003	ATGTAATAAAAGATATCAT	0.631579	0.878049	-	334550	334568	gi|222150250|ref|NC_011999.1| Macrococcus caseolyticus JCSC5402, complete genome	NC_011999	A	<<	34	334070	222150570	-	MCCL_0320	-	y	y	COG4189K	hypothetical protein
4271	Macrococcus_caseolyticus_JCSC5402_uid59003	CTGTGACAAAGGCTGACAT	0.627193	0.871951	+	958477	958495	gi|222150250|ref|NC_011999.1| Macrococcus caseolyticus JCSC5402, complete genome	NC_011999	B	>>	64	958559	222151119	-	MCCL_0870	-	y	y	COG0612R	hypothetical protein
4219	Macrococcus_caseolyticus_JCSC5402_uid59003	ATGTAAGGTTTCCTTACAT	0.675439	0.939024	+	993791	993809	gi|222150250|ref|NC_011999.1| Macrococcus caseolyticus JCSC5402, complete genome	NC_011999	A	>>	85	993894	222151148	glnR	MCCL_0899	-	y	y	COG0789K	glutamine synthetase repressor homolog
4355	Oceanobacillus_iheyensis_HTE831_uid57867	ATGTAAGTTGTTGTGACAT	0.635965	0.884146	+	956323	956341	gi|23097455|ref|NC_004193.1| Oceanobacillus iheyensis HTE831, complete genome	NC_004193	B	>>	126	956467	23098362	-	OB0907	-	y	y	-	hypothetical protein
4338	Oceanobacillus_iheyensis_HTE831_uid57867	TTGTTAGAAAATCTTACAA	0.640351	0.890244	+	996884	996902	gi|23097455|ref|NC_004193.1| Oceanobacillus iheyensis HTE831, complete genome	NC_004193	C	>>	-52	996548	23098405	-	OB0950	-	y	y	COG0789K	transcriptional regulator
4377	Oceanobacillus_iheyensis_HTE831_uid57867	ATGTGGTAAAAAGTTACAT	0.631579	0.878049	-	1038501	1038519	gi|23097455|ref|NC_004193.1| Oceanobacillus iheyensis HTE831, complete genome	NC_004193	C	<>	-99	1038600	23098449	-	OB0994	-	y	y	COG0385R	sodium-dependent transporter
4282	Oceanobacillus_iheyensis_HTE831_uid57867	ATGTTAGGAAATCTAACAT	0.701754	0.97561	-	1262231	1262249	gi|23097455|ref|NC_004193.1| Oceanobacillus iheyensis HTE831, complete genome	NC_004193	A	<<	21	1261869	23098667	glnB	OB1212	-	y	y	COG0347E	nitrogen regulatory PII protein
4378	Oceanobacillus_iheyensis_HTE831_uid57867	ATGTTGTAAAATATTACAT	0.631579	0.878049	+	1476271	1476289	gi|23097455|ref|NC_004193.1| Oceanobacillus iheyensis HTE831, complete genome	NC_004193	A	>>	131	1476420	23098891	ctaB	OB1436	-	y	y	COG0109O	protoheme IX farnesyltransferase
4279	Oceanobacillus_iheyensis_HTE831_uid57867	ATGTTAGAAATACTAACAT	0.710526	0.987805	+	1692147	1692165	gi|23097455|ref|NC_004193.1| Oceanobacillus iheyensis HTE831, complete genome	NC_004193	A	>>	63	1692228	23099105	glnR	OB1650	-	y	y	COG0789K	glutamine synthetase transcription repressor
4389	Oceanobacillus_iheyensis_HTE831_uid57867	AGGTGATAAAAAATGACAT	0.631579	0.878049	+	2341170	2341188	gi|23097455|ref|NC_004193.1| Oceanobacillus iheyensis HTE831, complete genome	NC_004193	C	><	-83	2340464	23099749	-	OB2294	-	y	y	COG0220R	hypothetical protein
4322	Oceanobacillus_iheyensis_HTE831_uid57867	ATGTAAGAATTTCTTCCAT	0.649123	0.902439	+	2413470	2413488	gi|23097455|ref|NC_004193.1| Oceanobacillus iheyensis HTE831, complete genome	NC_004193	B	>>	150	2413638	23099818	-	OB2363	-	y	y	COG0154J	amidase
4288	Oceanobacillus_iheyensis_HTE831_uid57867	ATGTAATATAACCTAACAT	0.692982	0.963415	-	2668332	2668350	gi|23097455|ref|NC_004193.1| Oceanobacillus iheyensis HTE831, complete genome	NC_004193	A	<<	75	2667589	23100061	-	OB2606	-	y	y	COG2186K	transcriptional regulator
4302	Oceanobacillus_iheyensis_HTE831_uid57867	ATGTTAGGTTATATTACAT	0.666667	0.926829	+	2668332	2668350	gi|23097455|ref|NC_004193.1| Oceanobacillus iheyensis HTE831, complete genome	NC_004193	C	><	-93	2667589	23100061	-	OB2606	-	y	y	COG2186K	transcriptional regulator
4294	Oceanobacillus_iheyensis_HTE831_uid57867	ATGTAAGGTTTTCTTACAT	0.675439	0.939024	-	2688680	2688698	gi|23097455|ref|NC_004193.1| Oceanobacillus iheyensis HTE831, complete genome	NC_004193	A	<<	622	2686337	23100078	ilvB	OB2623	-	y	y	COG0028EH	acetolactate synthase large subunit
4420	Oenococcus_oeni_PSU_1_uid59417	ATGTCAGCTTAATTGACAT	0.666667	0.926829	+	370141	370159	gi|116490126|ref|NC_008528.1| Oenococcus oeni PSU-1, complete genome	NC_008528	A	>>	101	370260	116490466	-	OEOE_0379	-	y	y	COG3444G	phosphotransferase system, mannose/fructose/N-acetylgalactosamine-specific component IIB
4438	Oenococcus_oeni_PSU_1_uid59417	TTGTCAATAAAGCTAACAT	0.644737	0.896341	+	785596	785614	gi|116490126|ref|NC_008528.1| Oenococcus oeni PSU-1, complete genome	NC_008528	A	>>	95	785709	116490882	-	OEOE_0840	-	y	y	COG4166E	ABC-type oligopeptide transport system, periplasmic component
4423	Oenococcus_oeni_PSU_1_uid59417	TTGTCAAAAAAACTAACAT	0.662281	0.920732	+	787409	787427	gi|116490126|ref|NC_008528.1| Oenococcus oeni PSU-1, complete genome	NC_008528	A	>>	90	787517	116490883	-	OEOE_0841	-	y	y	COG4166E	ABC-type oligopeptide transport system, periplasmic component
4417	Oenococcus_oeni_PSU_1_uid59417	ATGTTAGCTTTCCTAACAT	0.675439	0.939024	+	890598	890616	gi|116490126|ref|NC_008528.1| Oenococcus oeni PSU-1, complete genome	NC_008528	A	>>	49	890665	116490984	-	OEOE_0951	-	y	y	COG0789K	glutamine synthetase repressor
4453	Oenococcus_oeni_PSU_1_uid59417	ATGTCAAATTTCCTGACAG	0.631579	0.878049	+	1256264	1256282	gi|116490126|ref|NC_008528.1| Oenococcus oeni PSU-1, complete genome	NC_008528	A	>>	53	1256335	116491338	-	OEOE_1349	-	y	y	-	hypothetical protein
4443	Oenococcus_oeni_PSU_1_uid59417	ATGTCAGGAAAGATGACAA	0.644737	0.896341	+	1405520	1405538	gi|116490126|ref|NC_008528.1| Oenococcus oeni PSU-1, complete genome	NC_008528	C	><	-81	1404099	116491467	-	OEOE_1487	-	y	y	COG0531E	amino acid transporter
4426	Oenococcus_oeni_PSU_1_uid59417	TTGTCAGAAAAATTGACAT	0.662281	0.920732	+	1724290	1724308	gi|116490126|ref|NC_008528.1| Oenococcus oeni PSU-1, complete genome	NC_008528	A	>>	89	1724397	116491766	-	OEOE_1806	-	y	y	COG0765E	ABC-type amino acid transport system, permease and periplasmic component
4600	Paenibacillus_JDR_2_uid59021	GTGTCAAATTAGTTGACAT	0.627193	0.871951	+	67586	67604	gi|251794036|ref|NC_012914.1| Paenibacillus sp. JDR-2, complete genome	NC_012914	A	>>	124	67728	251794100	-	Pjdr2_0064	-	y	y	COG1744R	basic membrane lipoprotein
4531	Paenibacillus_JDR_2_uid59021	ATGTACGAAAAATTTACAT	0.649123	0.902439	+	1172840	1172858	gi|251794036|ref|NC_012914.1| Paenibacillus sp. JDR-2, complete genome	NC_012914	A	>>	89	1172947	251795008	-	Pjdr2_0973	-	y	y	COG1879G	periplasmic binding protein/LacI transcriptional regulator
4534	Paenibacillus_JDR_2_uid59021	CTGTTATATAAACTAACAT	0.649123	0.902439	-	1281811	1281829	gi|251794036|ref|NC_012914.1| Paenibacillus sp. JDR-2, complete genome	NC_012914	A	<<	180	1280891	251795104	-	Pjdr2_1069	-	y	y	COG1238S	hypothetical protein
4536	Paenibacillus_JDR_2_uid59021	CTGTTATATAAACTAACAT	0.649123	0.902439	-	1281811	1281829	gi|251794036|ref|NC_012914.1| Paenibacillus sp. JDR-2, complete genome	NC_012914	C	<>	-187	1281998	251795105	-	Pjdr2_1070	-	y	y	COG0252EJ	asparaginase
4584	Paenibacillus_JDR_2_uid59021	ATGGGACATATCCTTACAT	0.631579	0.878049	+	2522680	2522698	gi|251794036|ref|NC_012914.1| Paenibacillus sp. JDR-2, complete genome	NC_012914	C	><	-58	2521954	251796151	-	Pjdr2_2139	-	y	y	COG2738R	peptidase membrane zinc metallopeptidase
4462	Paenibacillus_JDR_2_uid59021	ATGTTAGTAAACATCACAT	0.684211	0.95122	+	2523442	2523460	gi|251794036|ref|NC_012914.1| Paenibacillus sp. JDR-2, complete genome	NC_012914	A	>>	17	2523477	251796153	-	Pjdr2_2141	-	y	y	COG0004P	ammonium transporter
4518	Paenibacillus_JDR_2_uid59021	ATGTGATGTTTACTAACAT	0.657895	0.914634	-	2523442	2523460	gi|251794036|ref|NC_012914.1| Paenibacillus sp. JDR-2, complete genome	NC_012914	C	<>	-35	2523477	251796153	-	Pjdr2_2141	-	y	y	COG0004P	ammonium transporter
4460	Paenibacillus_JDR_2_uid59021	ATGTAAGATAACATAACAT	0.692982	0.963415	+	2648289	2648307	gi|251794036|ref|NC_012914.1| Paenibacillus sp. JDR-2, complete genome	NC_012914	B	>>	129	2648436	251796269	-	Pjdr2_2258	-	y	y	COG0296G	1,4-alpha-glucan branching enzyme
4474	Paenibacillus_JDR_2_uid59021	ATGTTAGCAATCATTACAT	0.675439	0.939024	+	3233255	3233273	gi|251794036|ref|NC_012914.1| Paenibacillus sp. JDR-2, complete genome	NC_012914	A	>>	190	3233463	251796810	-	Pjdr2_2803	-	y	y	COG3665S	urea carboxylase-associated protein 2
4564	Paenibacillus_JDR_2_uid59021	ATGTTATCTAACCTAACAC	0.635965	0.884146	+	3307235	3307253	gi|251794036|ref|NC_012914.1| Paenibacillus sp. JDR-2, complete genome	NC_012914	A	>>	46	3307299	251796878	-	Pjdr2_2874	-	y	y	COG1126E	ABC transporter
4588	Paenibacillus_JDR_2_uid59021	ATGTAAGATATATTGACGT	0.631579	0.878049	-	3798196	3798214	gi|251794036|ref|NC_012914.1| Paenibacillus sp. JDR-2, complete genome	NC_012914	A	<<	79	3796960	251797314	-	Pjdr2_3323	-	y	y	COG1744R	basic membrane lipoprotein
4477	Paenibacillus_JDR_2_uid59021	ATGTTATATAAAGTAACAT	0.675439	0.939024	-	3802989	3803007	gi|251794036|ref|NC_012914.1| Paenibacillus sp. JDR-2, complete genome	NC_012914	A	<<	38	3801365	251797318	-	Pjdr2_3327	-	y	y	COG3835KT	transcriptional regulator, PucR family
4540	Paenibacillus_JDR_2_uid59021	ATGTTCGAAAATATGACAT	0.649123	0.902439	-	4023602	4023620	gi|251794036|ref|NC_012914.1| Paenibacillus sp. JDR-2, complete genome	NC_012914	A	<<	14	4022815	251797532	-	Pjdr2_3544	-	y	y	COG1414K	transcriptional regulator, IclR family
4567	Paenibacillus_JDR_2_uid59021	TTGTCACATAAGTTAACAT	0.635965	0.884146	-	4026079	4026097	gi|251794036|ref|NC_012914.1| Paenibacillus sp. JDR-2, complete genome	NC_012914	A	<<	28	4024108	251797534	tynA	Pjdr2_3546	-	y	y	COG3733Q	tyramine oxidase
4592	Paenibacillus_JDR_2_uid59021	ATGTTAATAAAACTAACTT	0.631579	0.878049	-	4953679	4953697	gi|251794036|ref|NC_012914.1| Paenibacillus sp. JDR-2, complete genome	NC_012914	B	<<	106	4951843	251798283	-	Pjdr2_4306	-	y	y	COG0210L	hypothetical protein
4465	Paenibacillus_JDR_2_uid59021	ATGTCATATTACCTAACAT	0.684211	0.95122	-	4981672	4981690	gi|251794036|ref|NC_012914.1| Paenibacillus sp. JDR-2, complete genome	NC_012914	A	<<	67	4981300	251798305	-	Pjdr2_4328	-	y	y	COG0831E	urease subunit gamma
4612	Paenibacillus_JDR_2_uid59021	GTGTTATGAAAAATAACAT	0.627193	0.871951	-	5050468	5050486	gi|251794036|ref|NC_012914.1| Paenibacillus sp. JDR-2, complete genome	NC_012914	A	<<	159	5049350	251798360	-	Pjdr2_4384	-	y	y	COG4209G	binding-protein-dependent transporters inner membrane component
4562	Paenibacillus_JDR_2_uid59021	ATGTTATATAACCTCTCAT	0.640351	0.890244	-	5276088	5276106	gi|251794036|ref|NC_012914.1| Paenibacillus sp. JDR-2, complete genome	NC_012914	B	<<	84	5275003	251798581	moaA	Pjdr2_4612	-	y	y	COG2896H	molybdenum cofactor biosynthesis protein A
4570	Paenibacillus_JDR_2_uid59021	GTGTTATATAATATTACAT	0.635965	0.884146	-	5395238	5395256	gi|251794036|ref|NC_012914.1| Paenibacillus sp. JDR-2, complete genome	NC_012914	A	<<	69	5394366	251798664	-	Pjdr2_4695	-	y	y	COG1116P	ABC transporter
4483	Paenibacillus_JDR_2_uid59021	ATGTTAGTTAAAATGACAT	0.675439	0.939024	-	5485610	5485628	gi|251794036|ref|NC_012914.1| Paenibacillus sp. JDR-2, complete genome	NC_012914	A	<<	82	5484068	251798734	-	Pjdr2_4767	-	y	y	COG2308S	hypothetical protein
4525	Paenibacillus_JDR_2_uid59021	TTGTAAGTATACCTCACAT	0.653509	0.908537	-	5496628	5496646	gi|251794036|ref|NC_012914.1| Paenibacillus sp. JDR-2, complete genome	NC_012914	A	<<	135	5495069	251798745	-	Pjdr2_4778	-	y	y	COG0174E	glutamine synthetase
4543	Paenibacillus_JDR_2_uid59021	AGGTGAGAAAATGTTACAT	0.649123	0.902439	-	5549680	5549698	gi|251794036|ref|NC_012914.1| Paenibacillus sp. JDR-2, complete genome	NC_012914	A	<<	238	5547700	251798795	-	Pjdr2_4828	-	y	y	COG0747E	extracellular solute-binding protein family 5
4486	Paenibacillus_JDR_2_uid59021	ATGTGATATAATATGACAT	0.675439	0.939024	-	5647320	5647338	gi|251794036|ref|NC_012914.1| Paenibacillus sp. JDR-2, complete genome	NC_012914	A	<<	81	5646556	251798897	-	Pjdr2_4931	-	y	y	COG1335Q	isochorismatase hydrolase
4597	Paenibacillus_JDR_2_uid59021	ATGTGATAAAACTTTACTT	0.631579	0.878049	+	5717731	5717749	gi|251794036|ref|NC_012914.1| Paenibacillus sp. JDR-2, complete genome	NC_012914	A	>>	63	5717812	251798965	-	Pjdr2_4999	-	y	y	COG2755E	copper amine oxidase domain protein
4471	Paenibacillus_JDR_2_uid59021	ATGTTAGAAAAACTCACAC	0.679825	0.945122	+	5880613	5880631	gi|251794036|ref|NC_012914.1| Paenibacillus sp. JDR-2, complete genome	NC_012914	A	>>	28	5880659	251799082	-	Pjdr2_5116	-	y	y	COG2421C	acetamidase/Formamidase
4492	Paenibacillus_JDR_2_uid59021	TTGTTAGATAATCTAACAT	0.671053	0.932927	-	5920163	5920181	gi|251794036|ref|NC_012914.1| Paenibacillus sp. JDR-2, complete genome	NC_012914	A	<<	285	5919648	251799120	-	Pjdr2_5154	-	y	y	COG0789K	MerR family transcriptional regulator
4513	Paenibacillus_JDR_2_uid59021	ATGTTAGATTATCTAACAA	0.662281	0.920732	+	5920163	5920181	gi|251794036|ref|NC_012914.1| Paenibacillus sp. JDR-2, complete genome	NC_012914	A	>>	81	5920262	251799121	-	Pjdr2_5155	-	y	y	COG1231E	amine oxidase
4489	Paenibacillus_JDR_2_uid59021	ATGTTAGTATATATGACAT	0.675439	0.939024	-	6672583	6672601	gi|251794036|ref|NC_012914.1| Paenibacillus sp. JDR-2, complete genome	NC_012914	A	<<	28	6670327	251799773	-	Pjdr2_5813	-	y	y	COG0840NT	methyl-accepting chemotaxis sensory transducer
4522	Paenibacillus_JDR_2_uid59021	ATGTCAACATACTTGACAT	0.657895	0.914634	+	6787490	6787508	gi|251794036|ref|NC_012914.1| Paenibacillus sp. JDR-2, complete genome	NC_012914	A	>>	97	6787605	251799877	-	Pjdr2_5918	-	y	y	COG3707T	ANTAR domain protein with unknown sensor
4546	Paenibacillus_JDR_2_uid59021	ATGTCAAGTATGTTGACAT	0.649123	0.902439	-	6787490	6787508	gi|251794036|ref|NC_012914.1| Paenibacillus sp. JDR-2, complete genome	NC_012914	A	<<	232	6784820	251799876	-	Pjdr2_5917	-	y	y	COG1251C	nitrite reductase (NAD(P)H), large subunit
4624	Paenibacillus_JDR_2_uid59021	TTGTTATCTATTCTAACAT	0.627193	0.871951	-	7025670	7025688	gi|251794036|ref|NC_012914.1| Paenibacillus sp. JDR-2, complete genome	NC_012914	A	<<	30	7024834	251800096	-	Pjdr2_6138	-	y	y	COG1402R	creatininase
4576	Paenibacillus_JDR_2_uid59021	ATGTTAGTTAAATTCACAC	0.635965	0.884146	+	7040234	7040252	gi|251794036|ref|NC_012914.1| Paenibacillus sp. JDR-2, complete genome	NC_012914	A	>>	47	7040299	251800110	-	Pjdr2_6152	-	y	y	COG2308S	hypothetical protein
4629	Paenibacillus_JDR_2_uid59021	GTGTGAATTTAACTAACAT	0.627193	0.871951	-	7040234	7040252	gi|251794036|ref|NC_012914.1| Paenibacillus sp. JDR-2, complete genome	NC_012914	C	<>	-65	7040299	251800110	-	Pjdr2_6152	-	y	y	COG2308S	hypothetical protein
	Pediococcus_pentosaceus_ATCC_25745_uid57981	ATGTAAAAAGTCATGACAT	0.644737	0.896341	+	301184	301202	gi|116491818|ref|NC_008525.1| Pediococcus pentosaceus ATCC 25745, complete genome	NC_008525	A	>>	99	301301	116492058	-	PEPE_0254	-	y	y	COG3238S	hypothetical protein
	Pediococcus_pentosaceus_ATCC_25745_uid57981	ATGTTAGAAAATGTAACAT	0.701754	0.97561	+	775281	775299	gi|116491818|ref|NC_008525.1| Pediococcus pentosaceus ATCC 25745, complete genome	NC_008525	B	>>	63	775362	116492506	-	PEPE_0738	-	y	y	COG0789K	glutamine synthetase repressor
	Pediococcus_pentosaceus_ATCC_25745_uid57981	ATGTTAACGATATTAACAT	0.627193	0.871951	+	941233	941251	gi|116491818|ref|NC_008525.1| Pediococcus pentosaceus ATCC 25745, complete genome	NC_008525	B	>>	141	941392	116492704	-	PEPE_0940	-	y	y	COG0597MU	signal peptidase II
	Pediococcus_pentosaceus_ATCC_25745_uid57981	ATGTTAGGTTATCTAACAT	0.684211	0.95122	-	1065653	1065671	gi|116491818|ref|NC_008525.1| Pediococcus pentosaceus ATCC 25745, complete genome	NC_008525	A	<<	16	1064186	116492831	-	PEPE_1068	-	y	y	COG0765E	ABC-type amino acid transport system, permease and periplasmic component
	Pediococcus_pentosaceus_ATCC_25745_uid57981	ATTTGAAAAAAATTAACAT	0.631579	0.878049	+	1193865	1193883	gi|116491818|ref|NC_008525.1| Pediococcus pentosaceus ATCC 25745, complete genome	NC_008525	A	>>	139	1194022	116492954	-	PEPE_1193	-	y	y	-	hypothetical protein
	Pediococcus_pentosaceus_ATCC_25745_uid57981	ATTTGAAAAAAATTAACAT	0.631579	0.878049	+	1193865	1193883	gi|116491818|ref|NC_008525.1| Pediococcus pentosaceus ATCC 25745, complete genome	NC_008525	C	><	-104	1193348	116492953	-	PEPE_1192	-	y	y	COG2001S	hypothetical protein
	Pediococcus_pentosaceus_ATCC_25745_uid57981	ATGTTACAAAGTCTTACAA	0.631579	0.878049	-	1343613	1343631	gi|116491818|ref|NC_008525.1| Pediococcus pentosaceus ATCC 25745, complete genome	NC_008525	A	<<	118	1342809	116493102	-	PEPE_1356	-	y	y	-	hypothetical protein
	Pediococcus_pentosaceus_ATCC_25745_uid57981	ATGTAACCAAATTTAACAC	0.627193	0.871951	+	1387951	1387969	gi|116491818|ref|NC_008525.1| Pediococcus pentosaceus ATCC 25745, complete genome	NC_008525	C	><	-316	1387342	116493152	rplX	PEPE_1407	-	y	y	COG0198J	50S ribosomal protein L24
4646	Staphylococcus_carnosus_TM300_uid59401	ATGTAATAAAACCCAACAT	0.649123	0.902439	+	726284	726302	gi|224475494|ref|NC_012121.1| Staphylococcus carnosus subsp. carnosus TM300 chromosome, complete genome	NC_012121	B	>>	122	726424	224476212	-	Sca_0723	-	y	y	COG4476S	hypothetical protein
4630	Staphylococcus_carnosus_TM300_uid59401	ATGTCAGAAAACCTTACAT	0.719298	1	-	969464	969482	gi|224475494|ref|NC_012121.1| Staphylococcus carnosus subsp. carnosus TM300 chromosome, complete genome	NC_012121	A	<<	67	969032	224476445	-	Sca_0958	-	y	y	COG0789K	putative MerR family transcriptional regulator
4652	Staphylococcus_carnosus_TM300_uid59401	ATGTCAGAATAATTTACTT	0.640351	0.890244	-	1191622	1191640	gi|224475494|ref|NC_012121.1| Staphylococcus carnosus subsp. carnosus TM300 chromosome, complete genome	NC_012121	B	<<	109	1190743	224476664	mreA	Sca_1177	-	y	y	COG1121P	putative ABC transporter ATPase MreA
4666	Staphylococcus_carnosus_TM300_uid59401	CTGTTAAAATATATAACAT	0.631579	0.878049	+	1537027	1537045	gi|224475494|ref|NC_012121.1| Staphylococcus carnosus subsp. carnosus TM300 chromosome, complete genome	NC_012121	A	>>	36	1537081	224476998	ltaE	Sca_1514	-	y	y	COG2008E	putative L-threonine aldolase
4763	Staphylococcus_epidermidis_ATCC_12228_uid57861	ATGTCATAAAAAATAAAAT	0.631579	0.878049	-	60362	60380	gi|27466918|ref|NC_004461.1| Staphylococcus epidermidis ATCC 12228 chromosome, complete genome	NC_004461	B	<<	142	58592	27466974	-	SE0056	-	y	y	COG1961L	cassette chromosome recombinase B
4702	Staphylococcus_epidermidis_ATCC_12228_uid57861	ATGTAAAAGAAGGTAACAT	0.653509	0.908537	+	163976	163994	gi|27466918|ref|NC_004461.1| Staphylococcus epidermidis ATCC 12228 chromosome, complete genome	NC_004461	A	>>	65	164059	27467093	-	SE0175	-	y	y	COG5373S	accumulation-associated protein
4782	Staphylococcus_epidermidis_ATCC_12228_uid57861	ATGTCAGACTGAATAACAT	0.631579	0.878049	-	511396	511414	gi|27466918|ref|NC_004461.1| Staphylococcus epidermidis ATCC 12228 chromosome, complete genome	NC_004461	C	<>	-194	511590	27467436	-	SE0518	-	y	y	COG4607P	ferrichrome ABC transporter
4684	Staphylococcus_epidermidis_ATCC_12228_uid57861	ATGTCAGAAAACCTTACAT	0.719298	1	+	996423	996441	gi|27466918|ref|NC_004461.1| Staphylococcus epidermidis ATCC 12228 chromosome, complete genome	NC_004461	A	>>	70	996511	27467904	-	SE0986	-	y	y	COG0789K	glutamine synthetase repressor
4793	Staphylococcus_epidermidis_ATCC_12228_uid57861	ATGTTAGACAAGTTGACAA	0.631579	0.878049	-	1117025	1117043	gi|27466918|ref|NC_004461.1| Staphylococcus epidermidis ATCC 12228 chromosome, complete genome	NC_004461	B	<<	136	1116035	27468022	-	SE1104	-	y	y	-	Icc family phosphohydrolase
4690	Staphylococcus_epidermidis_ATCC_12228_uid57861	ATGTAAGAAAAACTCAAAT	0.666667	0.926829	-	1130601	1130619	gi|27466918|ref|NC_004461.1| Staphylococcus epidermidis ATCC 12228 chromosome, complete genome	NC_004461	A	<<	184	1129461	27468038	thyA	SE1120	-	y	y	COG0207F	thymidylate synthase
4819	Staphylococcus_epidermidis_ATCC_12228_uid57861	ATGTAACCACTTTTTACAT	0.627193	0.871951	-	1386680	1386698	gi|27466918|ref|NC_004461.1| Staphylococcus epidermidis ATCC 12228 chromosome, complete genome	NC_004461	A	<<	154	1385024	27468274	-	SE1356	-	y	y	COG0833E	lysine-specific permease
4699	Staphylococcus_epidermidis_ATCC_12228_uid57861	ATGTAACTTAAAGTGACAT	0.657895	0.914634	-	1697762	1697780	gi|27466918|ref|NC_004461.1| Staphylococcus epidermidis ATCC 12228 chromosome, complete genome	NC_004461	A	<<	78	1696434	27468562	-	SE1644	-	y	y	COG0004P	probabale ammonium transporter
4717	Staphylococcus_epidermidis_ATCC_12228_uid57861	GTGTAAGAAACGCTAACAT	0.649123	0.902439	-	1860659	1860677	gi|27466918|ref|NC_004461.1| Staphylococcus epidermidis ATCC 12228 chromosome, complete genome	NC_004461	A	<<	-56	1860316	27468727	rpsH	SE1809	-	y	y	COG0096J	30S ribosomal protein S8
4857	Staphylococcus_haemolyticus_JCSC1435_uid62919	ATGTTATAAAAGTTGACAA	0.644737	0.896341	-	342087	342105	gi|70725001|ref|NC_007168.1| Staphylococcus haemolyticus JCSC1435 chromosome, complete genome	NC_007168	C	<>	-51	342138	70725331	-	SH0330	-	y	y	-	hypothetical protein
4939	Staphylococcus_haemolyticus_JCSC1435_uid62919	ATGTAATTAAATATGACAC	0.627193	0.871951	+	554829	554847	gi|70725001|ref|NC_007168.1| Staphylococcus haemolyticus JCSC1435 chromosome, complete genome	NC_007168	A	>>	78	554925	70725544	srtA	SH0543	-	y	y	COG3764M	sortase A
4941	Staphylococcus_haemolyticus_JCSC1435_uid62919	ATGTAATTAAATATGACAC	0.627193	0.871951	+	554829	554847	gi|70725001|ref|NC_007168.1| Staphylococcus haemolyticus JCSC1435 chromosome, complete genome	NC_007168	C	><	-81	554272	70725543	-	SH0542	-	y	y	COG1247M	hypothetical protein
4900	Staphylococcus_haemolyticus_JCSC1435_uid62919	ATATAATCAAAACTAACAT	0.631579	0.878049	+	657290	657308	gi|70725001|ref|NC_007168.1| Staphylococcus haemolyticus JCSC1435 chromosome, complete genome	NC_007168	A	>>	19	657327	70725637	gpmA	SH0636	-	y	y	COG0588G	phosphoglyceromutase
4848	Staphylococcus_haemolyticus_JCSC1435_uid62919	ATGTTAAAAAAACTAACTT	0.649123	0.902439	-	767655	767673	gi|70725001|ref|NC_007168.1| Staphylococcus haemolyticus JCSC1435 chromosome, complete genome	NC_007168	C	<>	-201	767856	70725749	-	SH0748	-	y	y	COG3383R	hypothetical protein
4887	Staphylococcus_haemolyticus_JCSC1435_uid62919	ATGTTACATAATATAACAA	0.635965	0.884146	-	997212	997230	gi|70725001|ref|NC_007168.1| Staphylococcus haemolyticus JCSC1435 chromosome, complete genome	NC_007168	C	<>	-96	997308	70725990	-	SH0989	-	y	y	COG0004P	hypothetical protein
4903	Staphylococcus_haemolyticus_JCSC1435_uid62919	ATTTGAGGTATTCTTACAT	0.631579	0.878049	+	1215312	1215330	gi|70725001|ref|NC_007168.1| Staphylococcus haemolyticus JCSC1435 chromosome, complete genome	NC_007168	A	>>	36	1215366	70726191	fhs	SH1190	-	y	y	COG2759F	formate--tetrahydrofolate ligase
4828	Staphylococcus_haemolyticus_JCSC1435_uid62919	ATGTAAGAAAACCTAACAT	0.719298	1	-	1644464	1644482	gi|70725001|ref|NC_007168.1| Staphylococcus haemolyticus JCSC1435 chromosome, complete genome	NC_007168	A	<<	68	1644031	70726602	glnR	SH1601	-	y	y	COG0789K	glutamine synthetase repressor
4927	Staphylococcus_haemolyticus_JCSC1435_uid62919	ATTTTAACAAATCTTACAT	0.631579	0.878049	+	1945585	1945603	gi|70725001|ref|NC_007168.1| Staphylococcus haemolyticus JCSC1435 chromosome, complete genome	NC_007168	A	>>	137	1945740	70726902	-	SH1901	-	y	y	COG1622C	hypothetical protein
4835	Staphylococcus_haemolyticus_JCSC1435_uid62919	ATGTGAAATTAAATTACAT	0.666667	0.926829	-	1999685	1999703	gi|70725001|ref|NC_007168.1| Staphylococcus haemolyticus JCSC1435 chromosome, complete genome	NC_007168	B	<<	229	1998071	70726950	-	SH1949	-	y	y	COG2239P	hypothetical protein
4934	Staphylococcus_haemolyticus_JCSC1435_uid62919	TTGTTAGACAAGATTACAT	0.631579	0.878049	-	2357760	2357778	gi|70725001|ref|NC_007168.1| Staphylococcus haemolyticus JCSC1435 chromosome, complete genome	NC_007168	B	<<	223	2355150	70727334	-	SH2335	-	y	y	COG2755E	hypothetical protein
5018	Staphylococcus_lugdunensis_HKU09_01_uid46233	CTGTAATAAAATATGACAT	0.640351	0.890244	+	75775	75793	gi|289549371|ref|NC_013893.1| Staphylococcus lugdunensis HKU09-01 chromosome, complete genome	NC_013893	B	>>	96	75889	289549444	-	SLGD_00073	-	y	y	COG1705NU	Secretory antigen precursor SsaA
5021	Staphylococcus_lugdunensis_HKU09_01_uid46233	CTGTAATAAAATATGACAT	0.640351	0.890244	+	108211	108229	gi|289549371|ref|NC_013893.1| Staphylococcus lugdunensis HKU09-01 chromosome, complete genome	NC_013893	B	>>	96	108325	289549473	-	SLGD_00102	-	y	y	COG1705NU	N-acetylmuramoyl-L-alanine amidase family 4, needed for cell separation and autolysis
5001	Staphylococcus_lugdunensis_HKU09_01_uid46233	ATGTAATAAAATATGACAA	0.644737	0.896341	+	516884	516902	gi|289549371|ref|NC_013893.1| Staphylococcus lugdunensis HKU09-01 chromosome, complete genome	NC_013893	C	><	-74	516334	289549842	-	SLGD_00471	-	y	y	COG1247M	Phosphinothricin N-acetyltransferase
4957	Staphylococcus_lugdunensis_HKU09_01_uid46233	ATGTCAAAATAATTAACAT	0.675439	0.939024	+	593041	593059	gi|289549371|ref|NC_013893.1| Staphylococcus lugdunensis HKU09-01 chromosome, complete genome	NC_013893	A	>>	109	593168	289549903	-	SLGD_00532	-	y	y	-	abortive infection family protein
4984	Staphylococcus_lugdunensis_HKU09_01_uid46233	ATGTTAATTATTTTGACAT	0.649123	0.902439	-	593041	593059	gi|289549371|ref|NC_013893.1| Staphylococcus lugdunensis HKU09-01 chromosome, complete genome	NC_013893	A	<<	189	591275	289549902	-	SLGD_00531	-	y	y	COG0069E	Ferredoxin-dependent glutamate synthase
4972	Staphylococcus_lugdunensis_HKU09_01_uid46233	ATGTAACAATTTGTGACAT	0.666667	0.926829	+	906034	906052	gi|289549371|ref|NC_013893.1| Staphylococcus lugdunensis HKU09-01 chromosome, complete genome	NC_013893	A	>>	185	906237	289550214	-	SLGD_00843	-	y	y	COG3314S	hypothetical protein
5074	Staphylococcus_lugdunensis_HKU09_01_uid46233	TTGTTATATTATGTTACAT	0.627193	0.871951	+	1038989	1039007	gi|289549371|ref|NC_013893.1| Staphylococcus lugdunensis HKU09-01 chromosome, complete genome	NC_013893	A	>>	78	1039085	289550334	-	SLGD_00979	-	y	y	COG0004P	ammonium transporter family protein
4975	Staphylococcus_lugdunensis_HKU09_01_uid46233	ATGTTAGTTTAAATGACAT	0.666667	0.926829	+	1377359	1377377	gi|289549371|ref|NC_013893.1| Staphylococcus lugdunensis HKU09-01 chromosome, complete genome	NC_013893	A	>>	70	1377447	289550650	-	SLGD_01336	-	y	y	COG0484O	Chaperone protein DnaJ
5050	Staphylococcus_lugdunensis_HKU09_01_uid46233	ATATGAGAATTATTAACAT	0.631579	0.878049	+	1476098	1476116	gi|289549371|ref|NC_013893.1| Staphylococcus lugdunensis HKU09-01 chromosome, complete genome	NC_013893	A	>>	21	1476137	289550753	-	SLGD_01439	-	y	y	COG0082E	Chorismate synthase/AroG
4951	Staphylococcus_lugdunensis_HKU09_01_uid46233	ATGTTAGAAAACCTGACAT	0.719298	1	-	1632860	1632878	gi|289549371|ref|NC_013893.1| Staphylococcus lugdunensis HKU09-01 chromosome, complete genome	NC_013893	A	<<	95	1632427	289550897	-	SLGD_01583	-	y	y	COG0789K	FemC, factor involved in methicillin resistance/Glutamine synthetase repressor
5058	Staphylococcus_lugdunensis_HKU09_01_uid46233	ATGTGAGGAAACTTGATAT	0.631579	0.878049	-	1798339	1798357	gi|289549371|ref|NC_013893.1| Staphylococcus lugdunensis HKU09-01 chromosome, complete genome	NC_013893	C	<>	-96	1798435	289551042	-	SLGD_01729	-	y	y	COG1011R	5'-nucleotidase YjjG
4991	Staphylococcus_lugdunensis_HKU09_01_uid46233	ATGTGAAGTTACATTACAT	0.649123	0.902439	-	1935920	1935938	gi|289549371|ref|NC_013893.1| Staphylococcus lugdunensis HKU09-01 chromosome, complete genome	NC_013893	B	<<	233	1934302	289551171	-	SLGD_01860	-	y	y	COG2239P	Magnesium transporter
5007	Staphylococcus_lugdunensis_HKU09_01_uid46233	TTGTAAAAAAATGTAACAT	0.644737	0.896341	+	2108047	2108065	gi|289549371|ref|NC_013893.1| Staphylococcus lugdunensis HKU09-01 chromosome, complete genome	NC_013893	C	><	-83	2107029	289551351	-	SLGD_02040	-	y	y	COG1230P	Cobalt-zinc-cadmium resistance protein
5086	Staphylococcus_lugdunensis_HKU09_01_uid46233	ATGTTAAAATTTATTACAA	0.627193	0.871951	-	2282776	2282794	gi|289549371|ref|NC_013893.1| Staphylococcus lugdunensis HKU09-01 chromosome, complete genome	NC_013893	A	<<	179	2280558	289551507	-	SLGD_02196	-	y	y	COG0025P	Na+/H+ antiporter
5095	Staphylococcus_saprophyticus_ATCC_15305_uid58411	ATGTTATAAAAGTTAACAT	0.684211	0.95122	+	406615	406633	gi|73661309|ref|NC_007350.1| Staphylococcus saprophyticus subsp. saprophyticus ATCC 15305, complete genome	NC_007350	A	>>	121	406754	73661680	-	SSP0371	-	y	y	COG3764M	sortase A
5137	Staphylococcus_saprophyticus_ATCC_15305_uid58411	ATGTTAACTTTTATAACAT	0.640351	0.890244	-	406615	406633	gi|73661309|ref|NC_007350.1| Staphylococcus saprophyticus subsp. saprophyticus ATCC 15305, complete genome	NC_007350	A	<<	84	406040	73661679	-	SSP0370	-	y	y	COG1247M	acetyltransferase
5113	Staphylococcus_saprophyticus_ATCC_15305_uid58411	ATGTTATAAAAACTAAAAT	0.649123	0.902439	-	1019657	1019675	gi|73661309|ref|NC_007350.1| Staphylococcus saprophyticus subsp. saprophyticus ATCC 15305, complete genome	NC_007350	A	<<	128	1019059	73662295	-	SSP0986	-	y	y	COG1595K	DNA-binding protein
5115	Staphylococcus_saprophyticus_ATCC_15305_uid58411	ATGTTATAAAAACTAAAAT	0.649123	0.902439	-	1019657	1019675	gi|73661309|ref|NC_007350.1| Staphylococcus saprophyticus subsp. saprophyticus ATCC 15305, complete genome	NC_007350	C	<>	-93	1019750	73662296	-	SSP0987	-	y	y	-	hypothetical protein
5182	Staphylococcus_saprophyticus_ATCC_15305_uid58411	ATGTAATGAAATGTTACAA	0.627193	0.871951	-	1449165	1449183	gi|73661309|ref|NC_007350.1| Staphylococcus saprophyticus subsp. saprophyticus ATCC 15305, complete genome	NC_007350	A	<<	74	1447649	73662711	-	SSP1402	-	y	y	COG1115E	Na+ alanine symporter
5089	Staphylococcus_saprophyticus_ATCC_15305_uid58411	ATGTTAGAAAACCTTACAT	0.719298	1	-	1503282	1503300	gi|73661309|ref|NC_007350.1| Staphylococcus saprophyticus subsp. saprophyticus ATCC 15305, complete genome	NC_007350	A	<<	65	1502849	73662761	-	SSP1452	-	y	y	COG0789K	glutamine synthetase repressor
5119	Staphylococcus_saprophyticus_ATCC_15305_uid58411	ATGTAAATTTACTTAACAT	0.649123	0.902439	-	1679268	1679286	gi|73661309|ref|NC_007350.1| Staphylococcus saprophyticus subsp. saprophyticus ATCC 15305, complete genome	NC_007350	A	<<	101	1678976	73662917	-	SSP1608	-	y	y	-	hypothetical protein
5268	Streptococcus_agalactiae_2603V_R_uid57945	ATGTTAGAAAACGTAACAT	0.701754	0.97561	-	1486321	1486339	gi|22536185|ref|NC_004116.1| Streptococcus agalactiae 2603V/R, complete genome	NC_004116	C	<>	-93	1486414	22537609	glnP	SAG1466	-	y	y	COG0765E	glutamine ABC transporter glutamine-binding protein/permease
5269	Streptococcus_agalactiae_2603V_R_uid57946	ATGTCATAAAATCTCACAT	0.701754	0.97561	-	1759339	1759357	gi|22536185|ref|NC_004116.1| Streptococcus agalactiae 2603V/R, complete genome	NC_004116	A	<<	57	1758911	22537903	glnR	SAG1764	-	y	y	COG0789K	GlnR family transcriptional regulator
5275	Streptococcus_agalactiae_2603V_R_uid57952	GTGTTAGAAAATATTACAT	0.662281	0.920732	-	712689	712707	gi|22536185|ref|NC_004116.1| Streptococcus agalactiae 2603V/R, complete genome	NC_004116	A	<<	-307	712240	22536882	-	SAG0718	-	y	y	COG1126E	amino acid ABC transporter ATP-binding protein
5278	Streptococcus_agalactiae_2603V_R_uid57955	ATGTTACGTTTTCTAACAT	0.657895	0.914634	+	1486321	1486339	gi|22536185|ref|NC_004116.1| Streptococcus agalactiae 2603V/R, complete genome	NC_004116	A	>>	75	1486414	22537609	glnP	SAG1466	-	y	y	COG0765E	glutamine ABC transporter glutamine-binding protein/permease
5284	Streptococcus_agalactiae_2603V_R_uid57961	ATGTTAGGTAACCTAACAA	0.653509	0.908537	-	713021	713039	gi|22536185|ref|NC_004116.1| Streptococcus agalactiae 2603V/R, complete genome	NC_004116	A	<<	26	712240	22536882	-	SAG0718	-	y	y	COG1126E	amino acid ABC transporter ATP-binding protein
5299	Streptococcus_agalactiae_2603V_R_uid57976	ATGTTATAATAGCTTTCAT	0.640351	0.890244	-	957516	957534	gi|22536185|ref|NC_004116.1| Streptococcus agalactiae 2603V/R, complete genome	NC_004116	A	<<	14	956582	22537112	coaA	SAG0951	-	y	y	COG1072H	pantothenate kinase
5316	Streptococcus_agalactiae_2603V_R_uid57993	ATTTAAGATTAATTGACAT	0.631579	0.878049	+	1207607	1207625	gi|22536185|ref|NC_004116.1| Streptococcus agalactiae 2603V/R, complete genome	NC_004116	C	><	-143	1206613	22537358	rfbA	SAG1200	-	y	y	COG1209M	glucose-1-phosphate thymidylyltransferase
5325	Streptococcus_agalactiae_2603V_R_uid58002	ATTTTATAATTCCTTACAT	0.631579	0.878049	+	1493675	1493693	gi|22536185|ref|NC_004116.1| Streptococcus agalactiae 2603V/R, complete genome	NC_004116	C	><	-29	1493086	22537616	-	SAG1473	-	y	y	-	cell wall surface anchor family protein
6082	Streptococcus_dysgalactiae_equisimilis_GGS_124_uid59103	ATGTAAGAAAACTTAACAC	0.662281	0.920732	-	537833	537851	gi|251781468|ref|NC_012891.1| Streptococcus dysgalactiae subsp. equisimilis GGS_124 chromosome chromosome 1, complete sequence	NC_012891	A	<<	-65	537025	251781982	-	SDEG_0568	-	y	y	COG1126E	ABC transporter ATP-binding protein
6094	Streptococcus_dysgalactiae_equisimilis_GGS_124_uid59103	ACGTAAAAAATTCTAACAT	0.640351	0.890244	+	726098	726116	gi|251781468|ref|NC_012891.1| Streptococcus dysgalactiae subsp. equisimilis GGS_124 chromosome chromosome 1, complete sequence	NC_012891	A	>>	-180	725937	251782158	rpsU	SDEG_0745	-	y	y	COG0828J	30S ribosomal protein S21
6088	Streptococcus_dysgalactiae_equisimilis_GGS_124_uid59103	ATGTCAGAAAAGGTGAGAT	0.649123	0.902439	-	1027352	1027370	gi|251781468|ref|NC_012891.1| Streptococcus dysgalactiae subsp. equisimilis GGS_124 chromosome chromosome 1, complete sequence	NC_012891	A	<<	-116	1025917	251782457	-	SDEG_1046	-	y	y	COG3845R	nucleoside transport ATP-binding protein
6070	Streptococcus_dysgalactiae_equisimilis_GGS_124_uid59103	ATGTCATAAAACCTAACAT	0.701754	0.97561	-	1264791	1264809	gi|251781468|ref|NC_012891.1| Streptococcus dysgalactiae subsp. equisimilis GGS_124 chromosome chromosome 1, complete sequence	NC_012891	A	<<	90	1262710	251782717	uvrB	SDEG_1311	-	y	y	COG0556L	excinuclease ABC subunit B
6085	Streptococcus_dysgalactiae_equisimilis_GGS_124_uid59103	ATGTTAGGTTTTATGACAT	0.657895	0.914634	+	1264791	1264809	gi|251781468|ref|NC_012891.1| Streptococcus dysgalactiae subsp. equisimilis GGS_124 chromosome chromosome 1, complete sequence	NC_012891	A	>>	79	1264888	251782718	glnH	SDEG_1312	-	y	y	COG0765E	glutamine-binding protein/glutamine transportsystem permease
6098	Streptococcus_dysgalactiae_equisimilis_GGS_124_uid59103	ATGTTGGAAATAGTGACAT	0.640351	0.890244	-	1614432	1614450	gi|251781468|ref|NC_012891.1| Streptococcus dysgalactiae subsp. equisimilis GGS_124 chromosome chromosome 1, complete sequence	NC_012891	B	<<	105	1613779	251783075	-	SDEG_1681	-	y	y	COG1544J	ribosome-associated factor Y
6074	Streptococcus_dysgalactiae_equisimilis_GGS_124_uid59103	ATGTTAGATAATATGACAT	0.692982	0.963415	-	1864500	1864518	gi|251781468|ref|NC_012891.1| Streptococcus dysgalactiae subsp. equisimilis GGS_124 chromosome chromosome 1, complete sequence	NC_012891	B	<<	59	1864070	251783323	-	SDEG_1932	-	y	y	COG0789K	MerR family transcriptional regulator
6023	Streptococcus_equi_4047_uid59259	ATGTCAGAAAACATAACAT	0.701754	0.97561	+	331327	331345	gi|225869487|ref|NC_012471.1| Streptococcus equi subsp. equi 4047, complete genome	NC_012471	B	>>	58	331403	225869800	-	SEQ_0350	-	y	y	COG0789K	MerR family regulatory protein
6045	Streptococcus_equi_4047_uid59259	ATATCAGATAAAATCACAT	0.640351	0.890244	-	677908	677926	gi|225869487|ref|NC_012471.1| Streptococcus equi subsp. equi 4047, complete genome	NC_012471	C	<>	-230	678138	225870098	alaS	SEQ_0695	-	y	y	COG0013J	alanyl-tRNA synthetase
6037	Streptococcus_equi_4047_uid59259	ATGTAAGAAATATTGACAA	0.653509	0.908537	+	860779	860797	gi|225869487|ref|NC_012471.1| Streptococcus equi subsp. equi 4047, complete genome	NC_012471	A	>>	150	860947	225870274	-	SEQ_0889	-	y	y	COG1925G	phosphocarrier protein HPr
6064	Streptococcus_equi_4047_uid59259	TTGTCAATATTTCTTACAT	0.627193	0.871951	-	860779	860797	gi|225869487|ref|NC_012471.1| Streptococcus equi subsp. equi 4047, complete genome	NC_012471	A	<<	254	860307	225870273	-	SEQ_0888	-	y	y	COG0695O	glutaredoxin-like protein
6051	Streptococcus_equi_4047_uid59259	ATGTCAACAACCTTAACAT	0.635965	0.884146	-	1014710	1014728	gi|225869487|ref|NC_012471.1| Streptococcus equi subsp. equi 4047, complete genome	NC_012471	C	<>	-225	1014935	225870400	-	SEQ_1026	-	y	y	-	CsbD-like protein
6028	Streptococcus_equi_4047_uid59259	ATGTGAAAAAGCCTGACAT	0.671053	0.932927	-	1440210	1440228	gi|225869487|ref|NC_012471.1| Streptococcus equi subsp. equi 4047, complete genome	NC_012471	A	<<	33	1439155	225870761	-	SEQ_1437	-	y	y	COG1609K	LacI family transcriptional repressor
6025	Streptococcus_equi_4047_uid59259	ATGTCATAAAACCTAACAT	0.701754	0.97561	-	1462481	1462499	gi|225869487|ref|NC_012471.1| Streptococcus equi subsp. equi 4047, complete genome	NC_012471	A	<<	93	1460397	225870778	-	SEQ_1454	-	y	y	COG0556L	excinuclease ABC subunit B
6034	Streptococcus_equi_4047_uid59259	ATGTTAGGTTTTATGACAT	0.657895	0.914634	+	1462481	1462499	gi|225869487|ref|NC_012471.1| Streptococcus equi subsp. equi 4047, complete genome	NC_012471	A	>>	81	1462580	225870779	-	SEQ_1455	-	y	y	COG0765E	glutamine ABC transporter, glutamine-binding protein/permease protein
6001	Streptococcus_gallolyticus_ATCC_BAA_2069_uid63617	GTGTTAGATAATCTGACAA	0.631579	0.878049	+	332782	332800	gi|325977200|ref|NC_015215.1| Streptococcus gallolyticus subsp. gallolyticus ATCC BAA-2069, complete genome	NC_015215	A	>>	98	332898	325977512	oppA	SGGBAA2069_c03120	-	y	y	-	Periplasmic oligopeptide-binding protein
5971	Streptococcus_gallolyticus_ATCC_BAA_2069_uid63617	AAGTCAGAAAACATTACAT	0.649123	0.902439	+	443457	443475	gi|325977200|ref|NC_015215.1| Streptococcus gallolyticus subsp. gallolyticus ATCC BAA-2069, complete genome	NC_015215	A	>>	30	443505	325977614	pepC	SGGBAA2069_c04140	-	y	y	-	aminopeptidase C
5926	Streptococcus_gallolyticus_ATCC_BAA_2069_uid63617	ATGTAAGGTTTTCTAACAT	0.675439	0.939024	+	502466	502484	gi|325977200|ref|NC_015215.1| Streptococcus gallolyticus subsp. gallolyticus ATCC BAA-2069, complete genome	NC_015215	A	>>	166	502650	325977664	asnA	SGGBAA2069_c04640	-	y	y	-	asparagine synthetase AsnA
5947	Streptococcus_gallolyticus_ATCC_BAA_2069_uid63617	ATGTCAGAAAAACTAACTT	0.666667	0.926829	+	614974	614992	gi|325977200|ref|NC_015215.1| Streptococcus gallolyticus subsp. gallolyticus ATCC BAA-2069, complete genome	NC_015215	A	>>	26	615018	325977781	dtpT	SGGBAA2069_c05810	-	y	y	-	di-/tripeptide transporter
5899	Streptococcus_gallolyticus_ATCC_BAA_2069_uid63617	ATGTTATAAAATCTAACAT	0.701754	0.97561	+	692134	692152	gi|325977200|ref|NC_015215.1| Streptococcus gallolyticus subsp. gallolyticus ATCC BAA-2069, complete genome	NC_015215	A	>>	81	692233	325977865	acnA	SGGBAA2069_c06650	-	y	y	-	aconitate hydratase 1
5929	Streptococcus_gallolyticus_ATCC_BAA_2069_uid63617	ATGTTAGATTTTATAACAT	0.675439	0.939024	-	692134	692152	gi|325977200|ref|NC_015215.1| Streptococcus gallolyticus subsp. gallolyticus ATCC BAA-2069, complete genome	NC_015215	A	<<	189	691718	325977864	nrdH	SGGBAA2069_c06640	-	y	y	-	glutaredoxin-like protein NrdH
5917	Streptococcus_gallolyticus_ATCC_BAA_2069_uid63617	ATGTTACAAAAAATCACAT	0.684211	0.95122	+	692390	692408	gi|325977200|ref|NC_015215.1| Streptococcus gallolyticus subsp. gallolyticus ATCC BAA-2069, complete genome	NC_015215	A	>>	-176	692233	325977865	acnA	SGGBAA2069_c06650	-	y	y	-	aconitate hydratase 1
5893	Streptococcus_gallolyticus_ATCC_BAA_2069_uid63617	ATGTTAGAAAATCTAACAT	0.719298	1	+	864372	864390	gi|325977200|ref|NC_015215.1| Streptococcus gallolyticus subsp. gallolyticus ATCC BAA-2069, complete genome	NC_015215	A	>>	67	864457	325978019	glnQ	SGGBAA2069_c08190	-	y	y	-	K02028 polar amino acid transport system ATP-binding protein
5911	Streptococcus_gallolyticus_ATCC_BAA_2069_uid63617	ATGTTAGATTTTCTAACAT	0.692982	0.963415	-	864372	864390	gi|325977200|ref|NC_015215.1| Streptococcus gallolyticus subsp. gallolyticus ATCC BAA-2069, complete genome	NC_015215	A	<<	98	863363	325978018	-	SGGBAA2069_c08180	-	y	y	-	HTH-type transcriptional regulator czcR
5920	Streptococcus_gallolyticus_ATCC_BAA_2069_uid63617	ATGTCACAAAATATAACAT	0.684211	0.95122	+	1339125	1339143	gi|325977200|ref|NC_015215.1| Streptococcus gallolyticus subsp. gallolyticus ATCC BAA-2069, complete genome	NC_015215	A	>>	105	1339248	325978485	-	SGGBAA2069_c12850	-	y	y	-	hypothetical protein
5965	Streptococcus_gallolyticus_ATCC_BAA_2069_uid63617	ATGTTATATTTTGTGACAT	0.657895	0.914634	-	1339125	1339143	gi|325977200|ref|NC_015215.1| Streptococcus gallolyticus subsp. gallolyticus ATCC BAA-2069, complete genome	NC_015215	A	<<	124	1337652	325978484	gdh	SGGBAA2069_c12840	-	y	y	-	glutamate dehydrogenase
5932	Streptococcus_gallolyticus_ATCC_BAA_2069_uid63617	ATGTGAGGTTTTCTAACAT	0.675439	0.939024	+	1482447	1482465	gi|325977200|ref|NC_015215.1| Streptococcus gallolyticus subsp. gallolyticus ATCC BAA-2069, complete genome	NC_015215	A	>>	75	1482540	325978626	glnH	SGGBAA2069_c14260	-	y	y	-	amino acid ABC transporter amino acid-binding/permease
5992	Streptococcus_gallolyticus_ATCC_BAA_2069_uid63617	GTGTTATAATAGTTAACAT	0.635965	0.884146	-	1492335	1492353	gi|325977200|ref|NC_015215.1| Streptococcus gallolyticus subsp. gallolyticus ATCC BAA-2069, complete genome	NC_015215	A	<<	34	1490655	325978634	oppA1	SGGBAA2069_c14340	-	y	y	-	peptide/nickel transport system substrate-binding protein
5995	Streptococcus_gallolyticus_ATCC_BAA_2069_uid63617	GTGTTATAATACTTAACAT	0.635965	0.884146	-	1494372	1494390	gi|325977200|ref|NC_015215.1| Streptococcus gallolyticus subsp. gallolyticus ATCC BAA-2069, complete genome	NC_015215	A	<<	34	1492689	325978635	oppA2	SGGBAA2069_c14350	-	y	y	-	peptide/nickel transport system substrate-binding protein
5962	Streptococcus_gallolyticus_ATCC_BAA_2069_uid63617	ATGTAAGATTATCTGACAA	0.662281	0.920732	+	1638995	1639013	gi|325977200|ref|NC_015215.1| Streptococcus gallolyticus subsp. gallolyticus ATCC BAA-2069, complete genome	NC_015215	A	>>	31	1639044	325978781	glnQ3	SGGBAA2069_c15810	-	y	y	-	putative glutamine transport system ATP-binding protein
5902	Streptococcus_gallolyticus_ATCC_BAA_2069_uid63617	ATGTAAGAAAATATAACAT	0.701754	0.97561	-	1769902	1769920	gi|325977200|ref|NC_015215.1| Streptococcus gallolyticus subsp. gallolyticus ATCC BAA-2069, complete genome	NC_015215	A	<<	286	1768381	325978908	amtB	SGGBAA2069_c17080	-	y	y	-	Ammonium transporter 1
6013	Streptococcus_gallolyticus_ATCC_BAA_2069_uid63617	ATGTCATAAAAAGTATCAT	0.631579	0.878049	-	1852245	1852263	gi|325977200|ref|NC_015215.1| Streptococcus gallolyticus subsp. gallolyticus ATCC BAA-2069, complete genome	NC_015215	A	<<	139	1850880	325978996	dctA	SGGBAA2069_c17960	-	y	y	-	Serine/threonine transporter sstT
5938	Streptococcus_gallolyticus_ATCC_BAA_2069_uid63617	ATGTCATATTTTCTTACAT	0.675439	0.939024	-	2002055	2002073	gi|325977200|ref|NC_015215.1| Streptococcus gallolyticus subsp. gallolyticus ATCC BAA-2069, complete genome	NC_015215	A	<<	57	2001627	325979148	glnR	SGGBAA2069_c19480	-	y	y	-	glutamine synthetase repressor
5836	Streptococcus_gordonii_Challis_substr__CH1_uid57667	ATGTCAGAAAAAGTAACAT	0.701754	0.97561	+	231014	231032	gi|157149651|ref|NC_009785.1| Streptococcus gordonii str. Challis substr. CH1, complete genome	NC_009785	A	>>	268	231300	157151542	-	SGO_0214	-	y	y	COG0789K	MerR family transcriptional regulator
5863	Streptococcus_gordonii_Challis_substr__CH1_uid57667	ATGTAATAAAATATAACAA	0.644737	0.896341	-	294211	294229	gi|157149651|ref|NC_009785.1| Streptococcus gordonii str. Challis substr. CH1, complete genome	NC_009785	A	<<	17	292848	157151271	gdhA	SGO_0276	-	y	y	COG0334E	glutamate dehydrogenase
5842	Streptococcus_gordonii_Challis_substr__CH1_uid57667	ATGTCATATAACCTAACAT	0.692982	0.963415	-	1087526	1087544	gi|157149651|ref|NC_009785.1| Streptococcus gordonii str. Challis substr. CH1, complete genome	NC_009785	A	<<	73	1085996	157150220	-	SGO_1037	-	y	y	COG0765E	glutamine ABC transporter permease and substrate binding protein
5881	Streptococcus_gordonii_Challis_substr__CH1_uid57667	ATTTGAAAAAACGTAACAT	0.631579	0.878049	-	1648372	1648390	gi|157149651|ref|NC_009785.1| Streptococcus gordonii str. Challis substr. CH1, complete genome	NC_009785	A	<<	-119	1647474	157151222	arcB	SGO_1592	-	y	y	COG0078E	ornithine carbamoyltransferase
5857	Streptococcus_gordonii_Challis_substr__CH1_uid57667	ATGTCAGAAAATATAACGT	0.649123	0.902439	-	1671915	1671933	gi|157149651|ref|NC_009785.1| Streptococcus gordonii str. Challis substr. CH1, complete genome	NC_009785	A	<<	81	1669171	157150282	acnA	SGO_1613	-	y	y	COG1048C	aconitate hydratase
5854	Streptococcus_gordonii_Challis_substr__CH1_uid57667	ATGTAATGTTTTCTGACAT	0.657895	0.914634	-	1782194	1782212	gi|157149651|ref|NC_009785.1| Streptococcus gordonii str. Challis substr. CH1, complete genome	NC_009785	A	<<	155	1780081	157151652	hppH	SGO_1715	-	y	y	COG4166E	oligopeptide-binding lipoprotein
5889	Streptococcus_gordonii_Challis_substr__CH1_uid57667	ATGTTATTAAAATTTACAA	0.627193	0.871951	-	1881537	1881555	gi|157149651|ref|NC_009785.1| Streptococcus gordonii str. Challis substr. CH1, complete genome	NC_009785	C	<>	-39	1881576	157151625	ftcD	SGO_1806	-	y	y	COG3643E	glutamate formiminotransferase
5801	Streptococcus_mitis_B6_uid46097	ATGTTACATTTTATAACAT	0.657895	0.914634	+	344970	344988	gi|289166909|ref|NC_013853.1| Streptococcus mitis B6, complete genome	NC_013853	B	>>	59	345047	289167220	glnR	smi_0348	-	y	y	COG0789K	transcriptional repressor of the glutamine synthetase gene
5806	Streptococcus_mitis_B6_uid46097	GTGTTAGATAATATAACAT	0.653509	0.908537	-	631470	631488	gi|289166909|ref|NC_013853.1| Streptococcus mitis B6, complete genome	NC_013853	A	<<	184	629970	289167530	-	smi_0682	-	y	y	COG1249C	oxidoreductase, pyridine nucleotide-disulfide class I, Mercury (II) reductase
5812	Streptococcus_mitis_B6_uid46097	ATGTTATATTATCTAACAC	0.644737	0.896341	+	631470	631488	gi|289166909|ref|NC_013853.1| Streptococcus mitis B6, complete genome	NC_013853	A	>>	29	631517	289167531	-	smi_0683	-	y	y	COG0004P	ammonium transporter, Amp/Mep/NrgA family
5794	Streptococcus_mitis_B6_uid46097	GTGTCAGAAAATATAACAT	0.662281	0.920732	-	1195783	1195801	gi|289166909|ref|NC_013853.1| Streptococcus mitis B6, complete genome	NC_013853	A	<<	82	1194748	289168044	-	smi_1202	-	y	y	COG1266R	hypothetical protein
5824	Streptococcus_mitis_B6_uid46097	ATGTTATATTTTCTGACAC	0.635965	0.884146	+	1195783	1195801	gi|289166909|ref|NC_013853.1| Streptococcus mitis B6, complete genome	NC_013853	A	>>	74	1195875	289168045	glnP	smi_1203	-	y	y	COG0765E	ABC transporter membrane spanning permease-glutamine transport
5798	Streptococcus_mitis_B6_uid46097	ATGTTATAAAATCTAACAC	0.662281	0.920732	+	1632864	1632882	gi|289166909|ref|NC_013853.1| Streptococcus mitis B6, complete genome	NC_013853	B	>>	15	1632897	289168421	-	smi_1588	-	y	y	COG1126E	ABC-type polar amino acid transport system, ATPase component, glutamine transport
5716	Streptococcus_mutans_UA159_uid57947	ATGTTAGAAGTAATAACAT	0.662281	0.920732	+	69098	69116	gi|24378532|ref|NC_004350.1| Streptococcus mutans UA159 chromosome, complete genome	NC_004350	A	>>	99	69215	24378594	-	SMU.68	-	y	y	-	hypothetical protein
5680	Streptococcus_mutans_UA159_uid57947	ATGTCAGGAAATATGACAT	0.684211	0.95122	+	341067	341085	gi|24378532|ref|NC_004350.1| Streptococcus mutans UA159 chromosome, complete genome	NC_004350	A	>>	58	341143	24378860	glnR	SMU.363	-	y	y	COG0789K	transcriptional regulator; glutamine synthetase repressor
5683	Streptococcus_mutans_UA159_uid57947	ATGTTATAAAACATAACAT	0.684211	0.95122	+	630744	630762	gi|24378532|ref|NC_004350.1| Streptococcus mutans UA159 chromosome, complete genome	NC_004350	A	>>	79	630841	24379143	citB	SMU.670	-	y	y	COG1048C	aconitate hydratase
5740	Streptococcus_mutans_UA159_uid57947	ATGTTATGTTTTATAACAT	0.640351	0.890244	-	630744	630762	gi|24378532|ref|NC_004350.1| Streptococcus mutans UA159 chromosome, complete genome	NC_004350	A	<<	158	630362	24379142	-	SMU.669c	-	y	y	COG0695O	putative glutaredoxin
5686	Streptococcus_mutans_UA159_uid57947	ATGTAAGGAAATATAACAT	0.684211	0.95122	+	754275	754293	gi|24378532|ref|NC_004350.1| Streptococcus mutans UA159 chromosome, complete genome	NC_004350	A	>>	85	754378	24379264	-	SMU.807	-	y	y	COG1266R	hypothetical protein
5704	Streptococcus_mutans_UA159_uid57947	ATGTTATATTTCCTTACAT	0.675439	0.939024	-	754275	754293	gi|24378532|ref|NC_004350.1| Streptococcus mutans UA159 chromosome, complete genome	NC_004350	A	<<	88	752001	24379263	-	SMU.806c	-	y	y	COG0765E	putative glutamine ABC transporter, permease protein
5706	Streptococcus_mutans_UA159_uid57947	ATGTTATATTTCCTTACAT	0.675439	0.939024	-	754275	754293	gi|24378532|ref|NC_004350.1| Streptococcus mutans UA159 chromosome, complete genome	NC_004350	C	<>	-103	754378	24379264	-	SMU.807	-	y	y	COG1266R	hypothetical protein
5769	Streptococcus_mutans_UA159_uid57947	ATGTGAGCAAAAATAGCAT	0.631579	0.878049	-	850018	850036	gi|24378532|ref|NC_004350.1| Streptococcus mutans UA159 chromosome, complete genome	NC_004350	C	<>	-195	850213	24379348	-	SMU.896	-	y	y	COG3041S	hypothetical protein
5743	Streptococcus_mutans_UA159_uid57947	ATGTTATTTTTTATAACAT	0.640351	0.890244	+	869642	869660	gi|24378532|ref|NC_004350.1| Streptococcus mutans UA159 chromosome, complete genome	NC_004350	A	>>	112	869772	24379360	-	SMU.913	-	y	y	COG0334E	glutamate dehydrogenase
5728	Streptococcus_mutans_UA159_uid57947	ATGTTAGAAAAAATGAAAT	0.649123	0.902439	+	1087103	1087121	gi|24378532|ref|NC_004350.1| Streptococcus mutans UA159 chromosome, complete genome	NC_004350	A	>>	44	1087165	24379579	-	SMU.1148	-	y	y	COG1131V	putative transporter, ATP-binding protein; bacteriocin immunity protein
5730	Streptococcus_mutans_UA159_uid57947	ATGTTAGAAAAAATGAAAT	0.649123	0.902439	+	1087103	1087121	gi|24378532|ref|NC_004350.1| Streptococcus mutans UA159 chromosome, complete genome	NC_004350	C	><	-68	1086868	24379578	-	SMU.1147c	-	y	y	-	hypothetical protein
5698	Streptococcus_mutans_UA159_uid57947	ATGTTAGAAAAGCTAACAA	0.679825	0.945122	+	1447214	1447232	gi|24378532|ref|NC_004350.1| Streptococcus mutans UA159 chromosome, complete genome	NC_004350	A	>>	29	1447261	24379908	glnQ	SMU.1519	-	y	y	COG1126E	putative amino acid ABC transporter, ATP-binding protein
5713	Streptococcus_mutans_UA159_uid57947	ATGTTATATTATATAACAT	0.666667	0.926829	-	1577101	1577119	gi|24378532|ref|NC_004350.1| Streptococcus mutans UA159 chromosome, complete genome	NC_004350	A	<<	21	1575845	24380036	nrgA	SMU.1658	-	y	y	COG0004P	putative ammonium transporter, NrgA protein
5783	Streptococcus_mutans_UA159_uid57947	ATGTTATGATGGATTACAT	0.627193	0.871951	-	1604334	1604352	gi|24378532|ref|NC_004350.1| Streptococcus mutans UA159 chromosome, complete genome	NC_004350	B	<<	94	1602978	24380066	dltB	SMU.1690	-	y	y	COG1696M	hypothetical protein
5761	Streptococcus_mutans_UA159_uid57947	ATGTTATAATAAATAACAA	0.635965	0.884146	+	1609974	1609992	gi|24378532|ref|NC_004350.1| Streptococcus mutans UA159 chromosome, complete genome	NC_004350	A	>>	23	1610015	24380071	-	SMU.1695	-	y	y	COG1119P	molybdenum ABC transporter ATP-binding protein
5763	Streptococcus_mutans_UA159_uid57947	ATGTTATAATAAATAACAA	0.635965	0.884146	+	1609974	1609992	gi|24378532|ref|NC_004350.1| Streptococcus mutans UA159 chromosome, complete genome	NC_004350	C	><	-54	1608844	24380070	-	SMU.1694c	-	y	y	COG0628R	putative permease
5775	Streptococcus_mutans_UA159_uid57947	ATGTTATCAAATCTTAAAT	0.631579	0.878049	-	1784203	1784221	gi|24378532|ref|NC_004350.1| Streptococcus mutans UA159 chromosome, complete genome	NC_004350	C	<>	-101	1784304	24380249	-	SMU.1897	-	y	y	COG2274V	putative ABC transporter, ATP-binding protein
5633	Streptococcus_pneumoniae_TIGR4_uid57857	ATGTTACATTTTATAACAT	0.657895	0.914634	+	483457	483475	gi|194172857|ref|NC_003028.3| Streptococcus pneumoniae TIGR4 chromosome, complete genome	NC_003028	B	>>	59	483534	15900415	-	SP_0501	-	y	y	COG0789K	MerR family transcriptional regulator
5673	Streptococcus_pneumoniae_TIGR4_uid57857	AAGTCAAAAAAATTAACAT	0.631579	0.878049	-	603712	603730	gi|194172857|ref|NC_003028.3| Streptococcus pneumoniae TIGR4 chromosome, complete genome	NC_003028	C	<>	-183	603895	15900547	-	SP_0641	-	y	y	COG1404O	serine protease
5656	Streptococcus_pneumoniae_TIGR4_uid57857	ATGTTATATTTTCTGACAC	0.635965	0.884146	+	1171409	1171427	gi|194172857|ref|NC_003028.3| Streptococcus pneumoniae TIGR4 chromosome, complete genome	NC_003028	A	>>	74	1171501	15901102	-	SP_1241	-	y	y	COG0765E	amino acid ABC transporter amino acid-binding protein/permease
5648	Streptococcus_pneumoniae_TIGR4_uid57857	ATGTAATAAAATATGACAA	0.644737	0.896341	+	1232568	1232586	gi|194172857|ref|NC_003028.3| Streptococcus pneumoniae TIGR4 chromosome, complete genome	NC_003028	B	>>	16	1232602	15901165	-	SP_1306	-	y	y	COG0334E	glutamate dehydrogenase
5645	Streptococcus_pneumoniae_TIGR4_uid57857	ATGTTATGTATAATAACAT	0.649123	0.902439	+	2061986	2062004	gi|194172857|ref|NC_003028.3| Streptococcus pneumoniae TIGR4 chromosome, complete genome	NC_003028	B	>>	140	2062144	15901961	-	SP_2148	-	y	y	COG2235E	arginine deiminase
5614	Streptococcus_pyogenes_M1_GAS_uid57845	ATGGCATAAAACTTGACAT	0.631579	0.878049	+	1062249	1062267	gi|15674250|ref|NC_002737.1| Streptococcus pyogenes M1 GAS chromosome, complete genome	NC_002737	A	>>	65	1062332	15675238	-	SPy_1285	-	y	y	COG1725K	GntR family transcriptional regulator
5605	Streptococcus_pyogenes_M1_GAS_uid57845	ATGTTATGTTTTATGACAT	0.640351	0.890244	+	1093307	1093325	gi|15674250|ref|NC_002737.1| Streptococcus pyogenes M1 GAS chromosome, complete genome	NC_002737	A	>>	80	1093405	15675263	-	SPy_1315	-	y	y	COG0765E	hypothetical protein
5591	Streptococcus_pyogenes_M1_GAS_uid57845	ATGTTAGATAATATAACAT	0.692982	0.963415	-	1559851	1559869	gi|15674250|ref|NC_002737.1| Streptococcus pyogenes M1 GAS chromosome, complete genome	NC_002737	B	<<	59	1559421	15675697	-	SPy_1878	-	y	y	COG0789K	putative transcriptional regulator
5574	Streptococcus_sanguinis_SK36_uid58381	ATGTGAATAAAGCTAAAAT	0.631579	0.878049	-	76	94	gi|125716887|ref|NC_009009.1| Streptococcus sanguinis SK36, complete genome	NC_009009	C	<>	-138	214	125716888	dnaA	SSA_0001	-	y	y	COG0593L	chromosomal replication initiation protein
5548	Streptococcus_sanguinis_SK36_uid58381	GTGTAAGAAAATCTAACAT	0.679825	0.945122	+	302655	302673	gi|125716887|ref|NC_009009.1| Streptococcus sanguinis SK36, complete genome	NC_009009	A	>>	57	302730	125717180	glnR	SSA_0306	-	y	y	COG0789K	transcription regulator (glutamine synthetase repressor)
5539	Streptococcus_sanguinis_SK36_uid58381	ATGTAATAAAATATGACAT	0.684211	0.95122	-	361953	361971	gi|125716887|ref|NC_009009.1| Streptococcus sanguinis SK36, complete genome	NC_009009	A	<<	104	360503	125717241	gdhA	SSA_0371	-	y	y	COG0334E	glutamate dehydrogenase
5542	Streptococcus_sanguinis_SK36_uid58381	ATGTTATAAAACATAACAT	0.684211	0.95122	+	685529	685547	gi|125716887|ref|NC_009009.1| Streptococcus sanguinis SK36, complete genome	NC_009009	A	>>	81	685628	125717555	citB	SSA_0702	-	y	y	COG1048C	aconitate hydratase
5545	Streptococcus_sanguinis_SK36_uid58381	ATGTTATAAAATGTAACAT	0.684211	0.95122	+	1084439	1084457	gi|125716887|ref|NC_009009.1| Streptococcus sanguinis SK36, complete genome	NC_009009	A	>>	18	1084475	125717897	aliB	SSA_1066	-	y	y	COG4166E	peptide ABC transporter
5533	Streptococcus_sanguinis_SK36_uid58381	ATGTCAGAAAATCTAACAT	0.719298	1	+	1374232	1374250	gi|125716887|ref|NC_009009.1| Streptococcus sanguinis SK36, complete genome	NC_009009	A	>>	72	1374322	125718174	-	SSA_1359	-	y	y	COG0765E	arginine/histidine ABC transporter permease
5536	Streptococcus_sanguinis_SK36_uid58381	ATGTTAGATTTTCTGACAT	0.692982	0.963415	-	1374232	1374250	gi|125716887|ref|NC_009009.1| Streptococcus sanguinis SK36, complete genome	NC_009009	A	<<	106	1373194	125718173	-	SSA_1358	-	y	y	-	hypothetical protein
5563	Streptococcus_sanguinis_SK36_uid58381	ATGTCATATTATCTAACAC	0.644737	0.896341	+	1569707	1569725	gi|125716887|ref|NC_009009.1| Streptococcus sanguinis SK36, complete genome	NC_009009	A	>>	14	1569739	125718373	-	SSA_1566	-	y	y	COG1126E	polar amino acid ABC transporter ATP-binding protein
5480	Streptococcus_suis_BM407_uid59321	ATGTTATAAAATATAACAT	0.684211	0.95122	+	146640	146658	gi|253754647|ref|NC_012926.1| Streptococcus suis BM407, complete genome	NC_012926	B	>>	58	146716	253754791	glnR	SSUBM407_0151	-	y	y	COG0789K	MerR family transcriptional regulator
5494	Streptococcus_suis_BM407_uid59321	ATGTCACATTTTATAACAT	0.657895	0.914634	-	665123	665141	gi|253754647|ref|NC_012926.1| Streptococcus suis BM407, complete genome	NC_012926	A	<<	93	664269	253755219	glnQ4	SSUBM407_0597	-	y	y	COG1126E	glutamine transporter, ATP-binding protein 4
5485	Streptococcus_suis_BM407_uid59321	ATGTTACAAAATATAACAT	0.684211	0.95122	+	815007	815025	gi|253754647|ref|NC_012926.1| Streptococcus suis BM407, complete genome	NC_012926	A	>>	78	815103	253755359	acnA	SSUBM407_0744	-	y	y	COG1048C	aconitate hydratase
5473	Streptococcus_suis_BM407_uid59321	ATGTCAGAAATTCTGACAT	0.710526	0.987805	-	963952	963970	gi|253754647|ref|NC_012926.1| Streptococcus suis BM407, complete genome	NC_012926	A	<<	80	961674	253755502	-	SSUBM407_0896	-	y	y	COG0765E	glutamine ABC transporter, glutamine-binding protein/permease protein
5529	Streptococcus_suis_BM407_uid59321	ATGTTAGCAAATATGGCAT	0.631579	0.878049	+	1372807	1372825	gi|253754647|ref|NC_012926.1| Streptococcus suis BM407, complete genome	NC_012926	C	><	-79	1372324	253755857	-	SSUBM407_1284	-	y	y	-	membrane protein
5414	Streptococcus_thermophilus_CNRZ1066_uid58221	ATGTAATAAAAACTAACAT	0.701754	0.97561	+	362099	362117	gi|55821993|ref|NC_006449.1| Streptococcus thermophilus CNRZ1066 chromosome, complete genome	NC_006449	B	>>	96	362213	55822354	asnA	str0377	-	y	y	COG2502E	asparagine synthetase AsnA
5416	Streptococcus_thermophilus_CNRZ1066_uid58221	ATGTCATAAATTCTAACAT	0.692982	0.963415	+	404467	404485	gi|55821993|ref|NC_006449.1| Streptococcus thermophilus CNRZ1066 chromosome, complete genome	NC_006449	A	>>	88	404573	55822405	gdhA	str0430	-	y	y	COG0334E	glutamate dehydrogenase
5419	Streptococcus_thermophilus_CNRZ1066_uid58221	ATGTTAGAATTTATGACAT	0.684211	0.95122	-	404467	404485	gi|55821993|ref|NC_006449.1| Streptococcus thermophilus CNRZ1066 chromosome, complete genome	NC_006449	A	<<	220	403141	55822404	nadR	str0429	-	y	y	COG3172H	transcriptional regulator
5421	Streptococcus_thermophilus_CNRZ1066_uid58221	ATGTTAGAATTTATGACAT	0.684211	0.95122	-	404467	404485	gi|55821993|ref|NC_006449.1| Streptococcus thermophilus CNRZ1066 chromosome, complete genome	NC_006449	C	<>	-106	404573	55822405	gdhA	str0430	-	y	y	COG0334E	glutamate dehydrogenase
5467	Streptococcus_thermophilus_CNRZ1066_uid58221	GTGTGATATTATTTAACAT	0.627193	0.871951	+	468398	468416	gi|55821993|ref|NC_006449.1| Streptococcus thermophilus CNRZ1066 chromosome, complete genome	NC_006449	A	>>	-17	468400	55822467	amtB	str0494	-	y	y	COG0004P	ammonium transporter
5458	Streptococcus_thermophilus_CNRZ1066_uid58221	ATGTAAAGAAAGCTTATAT	0.631579	0.878049	-	1017126	1017144	gi|55821993|ref|NC_006449.1| Streptococcus thermophilus CNRZ1066 chromosome, complete genome	NC_006449	A	<<	123	1016296	55823082	rr05	str1160	-	y	y	COG0745TK	response regulator
5422	Streptococcus_thermophilus_CNRZ1066_uid58221	ATGTTAGAAAATCTAACAA	0.679825	0.945122	+	1017492	1017510	gi|55821993|ref|NC_006449.1| Streptococcus thermophilus CNRZ1066 chromosome, complete genome	NC_006449	A	>>	25	1017535	55823083	-	str1161	-	y	y	COG1126E	amino acid (glutamine) ABC transporter ATP-binding protein
5443	Streptococcus_thermophilus_CNRZ1066_uid58221	ATGTAATAAAACATCACAC	0.644737	0.896341	-	1118956	1118974	gi|55821993|ref|NC_006449.1| Streptococcus thermophilus CNRZ1066 chromosome, complete genome	NC_006449	A	<<	80	1116213	55823186	citB	str1268	-	y	y	COG1048C	aconitate hydratase
5440	Streptococcus_thermophilus_CNRZ1066_uid58221	ATGTAAGAAAACGTTGCAT	0.649123	0.902439	-	1206862	1206880	gi|55821993|ref|NC_006449.1| Streptococcus thermophilus CNRZ1066 chromosome, complete genome	NC_006449	A	<<	37	1205533	55823280	celB	str1368	-	y	y	COG1455G	PTS system cellobiose-specific IIC component
5446	Streptococcus_thermophilus_CNRZ1066_uid58221	ATGTTATAAAATATAACAA	0.644737	0.896341	-	1330799	1330817	gi|55821993|ref|NC_006449.1| Streptococcus thermophilus CNRZ1066 chromosome, complete genome	NC_006449	A	<<	103	1330415	55823405	-	str1500	-	y	y	-	hypothetical protein
5448	Streptococcus_thermophilus_CNRZ1066_uid58221	ATGTTATAAAATATAACAA	0.644737	0.896341	-	1330799	1330817	gi|55821993|ref|NC_006449.1| Streptococcus thermophilus CNRZ1066 chromosome, complete genome	NC_006449	C	<>	-96	1330895	55823406	gnlP	str1501	-	y	y	COG0765E	glutamine ABC transporter permease
5425	Streptococcus_thermophilus_CNRZ1066_uid58221	GTGTAAGAAAAAGTGACAT	0.662281	0.920732	-	1590699	1590717	gi|55821993|ref|NC_006449.1| Streptococcus thermophilus CNRZ1066 chromosome, complete genome	NC_006449	A	<<	57	1590268	55823669	gnlR	str1777	-	y	y	COG0789K	glutamine synthetase transcriptional regulatorMerR family
5344	Streptococcus_uberis_0140J_uid57959	GTGTCAGAAAACCTAACAT	0.679825	0.945122	-	521246	521264	gi|222152201|ref|NC_012004.1| Streptococcus uberis 0140J chromosome, complete genome	NC_012004	A	<<	22	520445	222152720	glnQ4	SUB0551	-	y	y	COG1126E	glutamine transporter, ATP-binding protein 4
5405	Streptococcus_uberis_0140J_uid57959	ATGTAATTGTAATTGACAT	0.627193	0.871951	+	582594	582612	gi|222152201|ref|NC_012004.1| Streptococcus uberis 0140J chromosome, complete genome	NC_012004	B	>>	114	582726	222152780	-	SUB0616	-	y	y	COG0584C	glycerophosphoryl diester phosphodiesterase
5385	Streptococcus_uberis_0140J_uid57959	ATGTCAACAACATTAACAT	0.635965	0.884146	+	957327	957345	gi|222152201|ref|NC_012004.1| Streptococcus uberis 0140J chromosome, complete genome	NC_012004	C	><	-216	956932	222153129	-	SUB0980	-	y	y	-	CsbD-like protein
5350	Streptococcus_uberis_0140J_uid57959	ATGTTATATTTTCTAACAT	0.675439	0.939024	+	1128649	1128667	gi|222152201|ref|NC_012004.1| Streptococcus uberis 0140J chromosome, complete genome	NC_012004	A	>>	73	1128740	222153290	-	SUB1152	-	y	y	COG0765E	glutamine ABC transporter glutamine-binding protein/permease
5341	Streptococcus_uberis_0140J_uid57959	ATGTCAGAAAATGTGACAT	0.701754	0.97561	-	1609057	1609075	gi|222152201|ref|NC_012004.1| Streptococcus uberis 0140J chromosome, complete genome	NC_012004	A	<<	58	1608628	222153729	glnR	SUB1627	-	y	y	COG0789K	MerR family regulatory protein
5412	Streptococcus_uberis_0140J_uid57959	TTGTGATATATCGTTACAT	0.627193	0.871951	+	1824339	1824357	gi|222152201|ref|NC_012004.1| Streptococcus uberis 0140J chromosome, complete genome	NC_012004	C	><	-78	1822309	222153937	-	SUB1845	-	y	y	COG3887T	DHH family protein
3139	Lactobacillus_plantarum_WCFS1_uid62911	ATGTAAAATAACTTGACAA	0.635965	0.884146	+	2172	2190	gi|54307232|ref|NC_006376.1| Lactobacillus plantarum WCFS1 plasmid pWCFS102, complete sequence	NC_006376	A	>>	52	2242	54307236	repA	pWCFS102_01	-	y	p	-	copy-number control protein
3	Alicyclobacillus_acidocaldarius_DSM_446_uid59199	ATGTGAGAATACCTTACAT	0.710526	0.987805	-	1699211	1699229	gi|258510020|ref|NC_013205.1| Alicyclobacillus acidocaldarius subsp. acidocaldarius DSM 446 chromosome, complete genome	NC_013205	C	<>	-93	1699304	258511595	-	Aaci_1628	-	y	n	COG0174E	glutamine synthetase, type I
66	Anoxybacillus_flavithermus_WK1_uid59135	ATGTCATTTTTTATAACAT	0.640351	0.890244	-	1346400	1346418	gi|212637849|ref|NC_011567.1| Anoxybacillus flavithermus WK1 chromosome, complete genome	NC_011567	C	<>	-28	1346428	212639165	nrgA	Aflv_1332	-	y	n	COG0004P	Ammonia permease
22	Anoxybacillus_flavithermus_WK1_uid59135	ATGTAACAAAACATAACAT	0.684211	0.95122	-	1401024	1401042	gi|212637849|ref|NC_011567.1| Anoxybacillus flavithermus WK1 chromosome, complete genome	NC_011567	A	<<	91	1399593	212639221	-	Aflv_1388	-	y	n	COG0534V	multidrug efflux protein
24	Anoxybacillus_flavithermus_WK1_uid59135	ATGTAACAAAACATAACAT	0.684211	0.95122	-	1401024	1401042	gi|212637849|ref|NC_011567.1| Anoxybacillus flavithermus WK1 chromosome, complete genome	NC_011567	C	<>	-56	1401080	212639222	alsT	Aflv_1389	-	y	n	COG1115E	Na+/alanine symporter
40	Anoxybacillus_flavithermus_WK1_uid59135	ATGTCATATTTTATAACAT	0.657895	0.914634	+	1546729	1546747	gi|212637849|ref|NC_011567.1| Anoxybacillus flavithermus WK1 chromosome, complete genome	NC_011567	A	>>	155	1546902	212639376	-	Aflv_1545	-	y	n	-	hypothetical protein
42	Anoxybacillus_flavithermus_WK1_uid59135	ATGTCATATTTTATAACAT	0.657895	0.914634	+	1546729	1546747	gi|212637849|ref|NC_011567.1| Anoxybacillus flavithermus WK1 chromosome, complete genome	NC_011567	C	><	-28	1546426	212639375	tnrA	Aflv_1544	-	y	n	COG0789K	MerR family transcriptional regulator
57	Anoxybacillus_flavithermus_WK1_uid59135	GTGTCACATTAACTGACAT	0.644737	0.896341	+	2051235	2051253	gi|212637849|ref|NC_011567.1| Anoxybacillus flavithermus WK1 chromosome, complete genome	NC_011567	C	><	-143	2050478	212639888	-	Aflv_2064	-	y	n	-	hypothetical protein
168	Bacillus_amyloliquefaciens_DSM_7_uid53535	ATGTGAGCATTGCTTTCAT	0.631579	0.878049	-	102941	102959	gi|308171891|ref|NC_014551.1| Bacillus amyloliquefaciens DSM 7, complete genome	NC_014551	C	<>	-49	102990	308171974	mcsA	BAMF_0083	-	y	n	COG3880S	activator of protein kinase McsB
117	Bacillus_amyloliquefaciens_DSM_7_uid53535	ATGTAAGAAAATATGACAT	0.701754	0.97561	+	644637	644655	gi|308171891|ref|NC_014551.1| Bacillus amyloliquefaciens DSM 7, complete genome	NC_014551	C	><	-101	643169	308172514	gabP	BAMF_0623	-	y	n	COG1113E	gamma-aminobutyrate (GABA) permease
156	Bacillus_amyloliquefaciens_DSM_7_uid53535	ATGTAAAGCTTTCTTACAT	0.635965	0.884146	+	777373	777391	gi|308171891|ref|NC_014551.1| Bacillus amyloliquefaciens DSM 7, complete genome	NC_014551	C	><	-151	777106	308172625	yflJ	BAMF_0734	-	y	n	-	hypothetical protein
120	Bacillus_amyloliquefaciens_DSM_7_uid53535	ATGTAAGGAAACTTAACAT	0.684211	0.95122	-	1875919	1875937	gi|308171891|ref|NC_014551.1| Bacillus amyloliquefaciens DSM 7, complete genome	NC_014551	C	<>	-83	1876002	308173705	glnR	BAMF_1814	-	y	n	COG0789K	nitrogen metabolism transcriptional regulator
165	Bacillus_amyloliquefaciens_DSM_7_uid53535	ATGTTAGATTTTTTAACAC	0.635965	0.884146	-	1957145	1957163	gi|308171891|ref|NC_014551.1| Bacillus amyloliquefaciens DSM 7, complete genome	NC_014551	C	<>	-64	1957209	308173791	alsT	BAMF_1900	-	y	n	COG1115E	AlsT
204	Bacillus_amyloliquefaciens_DSM_7_uid53535	GTGTAAGGTTATATGACAT	0.627193	0.871951	-	3551408	3551426	gi|308171891|ref|NC_014551.1| Bacillus amyloliquefaciens DSM 7, complete genome	NC_014551	C	<>	-100	3551508	308175382	amtB	BAMF_3491	-	y	n	COG0004P	Ammonium transporter 1 member 1 AtAMT1;1
129	Bacillus_amyloliquefaciens_DSM_7_uid53535	ATGTGAAGAAAGGTCACAT	0.666667	0.926829	+	3564865	3564883	gi|308171891|ref|NC_014551.1| Bacillus amyloliquefaciens DSM 7, complete genome	NC_014551	C	><	-202	3564364	308175397	ureA	BAMF_3506	-	y	n	COG0831E	urease subunit gamma
225	Bacillus_anthracis_Sterne_uid58091	ATGTTAGAAAAAATAACAT	0.701754	0.97561	+	1132041	1132059	gi|49183039|ref|NC_005945.1| Bacillus anthracis str. Sterne chromosome, complete genome	NC_005945	C	><	-35	1130792	49184098	-	BAS1078	-	y	n	COG0004P	ammonium transporter
213	Bacillus_anthracis_Sterne_uid58091	ATGTCAGAAAATCTAACAT	0.719298	1	+	1132134	1132152	gi|49183039|ref|NC_005945.1| Bacillus anthracis str. Sterne chromosome, complete genome	NC_005945	C	><	-128	1130792	49184098	-	BAS1078	-	y	n	COG0004P	ammonium transporter
216	Bacillus_anthracis_Sterne_uid58091	ATGTTAGAAAACCTAACAT	0.719298	1	-	1373225	1373243	gi|49183039|ref|NC_005945.1| Bacillus anthracis str. Sterne chromosome, complete genome	NC_005945	C	<>	-217	1373442	49184357	-	BAS1340	-	y	n	COG1301C	proton/glutamate symporter protein, N-terminus
240	Bacillus_anthracis_Sterne_uid58091	ATGTCAGCTTTTCTTACAT	0.675439	0.939024	+	3509528	3509546	gi|49183039|ref|NC_005945.1| Bacillus anthracis str. Sterne chromosome, complete genome	NC_005945	C	><	-85	3509072	49186552	-	BAS3550	-	y	n	COG0789K	transcriptional repressor GlnR
321	Bacillus_anthracis_Sterne_uid58091	ATGTCAGATAAGGTAAAAT	0.640351	0.890244	-	3969646	3969664	gi|49183039|ref|NC_005945.1| Bacillus anthracis str. Sterne chromosome, complete genome	NC_005945	C	<>	-179	3969825	49187030	-	BAS4032	-	y	n	COG2755E	lipase/acylhydrolase
252	Bacillus_anthracis_Sterne_uid58091	ATGTAACATATTTTTACAT	0.666667	0.926829	-	4694466	4694484	gi|49183039|ref|NC_005945.1| Bacillus anthracis str. Sterne chromosome, complete genome	NC_005945	C	<>	-62	4694528	49187789	-	BAS4799	-	y	n	COG3708S	hypothetical protein
246	Bacillus_anthracis_Sterne_uid58091	ATGTTAGGTTTTCTAACAT	0.675439	0.939024	+	4805345	4805363	gi|49183039|ref|NC_005945.1| Bacillus anthracis str. Sterne chromosome, complete genome	NC_005945	C	><	-89	4803835	49187912	-	BAS4924	-	y	n	COG1115E	sodium/alanine symporter family protein
393	Bacillus_atrophaeus_1942_uid59887	ATGTTAGAAAATATGACAT	0.701754	0.97561	+	143479	143497	gi|311066968|ref|NC_014639.1| Bacillus atrophaeus 1942 chromosome, complete genome	NC_014639	C	><	-104	141981	311067101	-	BATR1942_00665	-	y	n	-	gamma-aminobutyrate (GABA) permease
441	Bacillus_atrophaeus_1942_uid59887	ATGTAAGGTAACCTGAGAT	0.640351	0.890244	-	156914	156932	gi|311066968|ref|NC_014639.1| Bacillus atrophaeus 1942 chromosome, complete genome	NC_014639	C	<>	-205	157119	311067112	-	BATR1942_00720	-	y	n	-	hypothetical protein
495	Bacillus_atrophaeus_1942_uid59887	TTGTGAAATTATTTAACAT	0.627193	0.871951	-	660003	660021	gi|311066968|ref|NC_014639.1| Bacillus atrophaeus 1942 chromosome, complete genome	NC_014639	C	<>	-40	660043	311067609	argC	BATR1942_03225	-	y	n	-	N-acetyl-gamma-glutamyl-phosphate reductase
456	Bacillus_atrophaeus_1942_uid59887	TTGTCACTAATTCTGACAT	0.635965	0.884146	-	682175	682193	gi|311066968|ref|NC_014639.1| Bacillus atrophaeus 1942 chromosome, complete genome	NC_014639	C	<>	-200	682375	311067630	-	BATR1942_03340	-	y	n	-	putative nucleic acid binding protein
417	Bacillus_atrophaeus_1942_uid59887	TTGTTAGATTTCCTGACAT	0.653509	0.908537	+	857225	857243	gi|311066968|ref|NC_014639.1| Bacillus atrophaeus 1942 chromosome, complete genome	NC_014639	C	><	-82	856829	311067838	-	BATR1942_04380	-	y	n	-	transcriptional regulator
405	Bacillus_atrophaeus_1942_uid59887	ATGTAAGGATTCTTAACAT	0.666667	0.926829	-	1339129	1339147	gi|311066968|ref|NC_014639.1| Bacillus atrophaeus 1942 chromosome, complete genome	NC_014639	C	<>	-83	1339212	311068269	-	BATR1942_06535	-	y	n	-	nitrogen metabolism transcriptional regulator
459	Bacillus_atrophaeus_1942_uid59887	ATGTTAGATTTTTTGACAC	0.635965	0.884146	-	1429289	1429307	gi|311066968|ref|NC_014639.1| Bacillus atrophaeus 1942 chromosome, complete genome	NC_014639	C	<>	-61	1429350	311068380	-	BATR1942_07100	-	y	n	-	AlsT protein
402	Bacillus_atrophaeus_1942_uid59887	ATGTAAGGTTTTCTAACAT	0.675439	0.939024	-	3169860	3169878	gi|311066968|ref|NC_014639.1| Bacillus atrophaeus 1942 chromosome, complete genome	NC_014639	C	<>	-95	3169955	311070161	-	BATR1942_16170	-	y	n	-	ammonium transporter
450	Bacillus_atrophaeus_1942_uid59887	ATTTTATATAACCTGACAT	0.640351	0.890244	-	3267831	3267849	gi|311066968|ref|NC_014639.1| Bacillus atrophaeus 1942 chromosome, complete genome	NC_014639	C	<>	-119	3267950	311070264	-	BATR1942_16685	-	y	n	-	hypothetical protein
507	Bacillus_atrophaeus_1942_uid59887	ATGTCACCTACTTTCACAT	0.627193	0.871951	+	3620012	3620030	gi|311066968|ref|NC_014639.1| Bacillus atrophaeus 1942 chromosome, complete genome	NC_014639	C	><	-20	3619249	311070638	-	BATR1942_18565	-	y	n	-	hypothetical protein
546	Bacillus_cellulosilyticus_DSM_2522_uid43329	ATGTAATTAATCTTAACAT	0.657895	0.914634	-	549731	549749	gi|317126741|ref|NC_014829.1| Bacillus cellulosilyticus DSM 2522 chromosome, complete genome	NC_014829	C	<>	-176	549907	317127229	-	Bcell_0498	-	y	n	COG0584C	glycerophosphoryl diester phosphodiesterase
585	Bacillus_cellulosilyticus_DSM_2522_uid43329	ATGTTAGGAAATTTGACAA	0.644737	0.896341	-	1439628	1439646	gi|317126741|ref|NC_014829.1| Bacillus cellulosilyticus DSM 2522 chromosome, complete genome	NC_014829	C	<>	-95	1439723	317127990	-	Bcell_1276	-	y	n	-	hypothetical protein
588	Bacillus_cellulosilyticus_DSM_2522_uid43329	ATGTAAAATAGATTAACAT	0.644737	0.896341	-	2035865	2035883	gi|317126741|ref|NC_014829.1| Bacillus cellulosilyticus DSM 2522 chromosome, complete genome	NC_014829	C	<>	-68	2035933	317128566	-	Bcell_1855	-	y	n	COG1160R	ribosome-associated GTPase EngA
594	Bacillus_cellulosilyticus_DSM_2522_uid43329	ATGTGATAATGTTTGACAT	0.644737	0.896341	-	2165248	2165266	gi|317126741|ref|NC_014829.1| Bacillus cellulosilyticus DSM 2522 chromosome, complete genome	NC_014829	C	<>	-166	2165414	317128687	-	Bcell_1976	-	y	n	COG1454C	iron-containing alcohol dehydrogenase
516	Bacillus_cellulosilyticus_DSM_2522_uid43329	ATGTTAGATTTTCTTACAT	0.692982	0.963415	+	2602126	2602144	gi|317126741|ref|NC_014829.1| Bacillus cellulosilyticus DSM 2522 chromosome, complete genome	NC_014829	C	><	-176	2600634	317129114	-	Bcell_2407	-	y	n	COG0174E	glutamine synthetase
612	Bacillus_cellulosilyticus_DSM_2522_uid43329	ATGTTATTTTTTATCACAT	0.640351	0.890244	+	2970754	2970772	gi|317126741|ref|NC_014829.1| Bacillus cellulosilyticus DSM 2522 chromosome, complete genome	NC_014829	C	><	-199	2969584	317129482	-	Bcell_2779	-	y	n	COG1609K	LacI family transcriptional regulator
525	Bacillus_cellulosilyticus_DSM_2522_uid43329	ATGTTAGCTAAGTTGACAT	0.675439	0.939024	+	3335380	3335398	gi|317126741|ref|NC_014829.1| Bacillus cellulosilyticus DSM 2522 chromosome, complete genome	NC_014829	C	><	-111	3334889	317129827	-	Bcell_3135	-	y	n	COG3565R	glyoxalase/bleomycin resistance protein/dioxygenase
522	Bacillus_cellulosilyticus_DSM_2522_uid43329	ATGTTAAAAAATATTACAT	0.684211	0.95122	+	3639702	3639720	gi|317126741|ref|NC_014829.1| Bacillus cellulosilyticus DSM 2522 chromosome, complete genome	NC_014829	C	><	-150	3639442	317130092	-	Bcell_3401	-	y	n	-	hypothetical protein
534	Bacillus_cellulosilyticus_DSM_2522_uid43329	ATGTTAACAAATATTACAT	0.666667	0.926829	+	3958706	3958724	gi|317126741|ref|NC_014829.1| Bacillus cellulosilyticus DSM 2522 chromosome, complete genome	NC_014829	C	><	-180	3955779	317130369	-	Bcell_3679	-	y	n	COG2352C	phosphoenolpyruvate carboxylase
597	Bacillus_cellulosilyticus_DSM_2522_uid43329	TTGTTAGATTACATCACAT	0.644737	0.896341	+	4046942	4046960	gi|317126741|ref|NC_014829.1| Bacillus cellulosilyticus DSM 2522 chromosome, complete genome	NC_014829	C	><	-34	4046192	317130435	-	Bcell_3746	-	y	n	COG4126E	Hydantoin racemase
564	Bacillus_cellulosilyticus_DSM_2522_uid43329	ATGTAAAATAATCTGACAA	0.653509	0.908537	-	4479114	4479132	gi|317126741|ref|NC_014829.1| Bacillus cellulosilyticus DSM 2522 chromosome, complete genome	NC_014829	C	<>	-107	4479221	317130832	-	Bcell_4156	-	y	n	COG1115E	amino acid carrier protein
765	Bacillus_cereus_ATCC_14579_uid57975	ATGTTAGAAAAAATAACAT	0.701754	0.97561	+	1137157	1137175	gi|30018278|ref|NC_004722.1| Bacillus cereus ATCC 14579, complete genome	NC_004722	C	><	-35	1135908	30019311	-	BC1156	-	y	n	COG0004P	ammonium transporter
789	Bacillus_cereus_ATCC_14579_uid57975	ATGTTATTTTTTCTAACAT	0.657895	0.914634	-	1137157	1137175	gi|30018278|ref|NC_004722.1| Bacillus cereus ATCC 14579, complete genome	NC_004722	C	<>	-202	1137359	30019312	-	BC1157	-	y	n	COG0366G	Alpha-amylase
768	Bacillus_cereus_ATCC_14579_uid57975	ATGTTAGAAAATATAACAT	0.701754	0.97561	+	1137250	1137268	gi|30018278|ref|NC_004722.1| Bacillus cereus ATCC 14579, complete genome	NC_004722	C	><	-128	1135908	30019311	-	BC1156	-	y	n	COG0004P	ammonium transporter
792	Bacillus_cereus_ATCC_14579_uid57975	ATGTGACTTAACGTCACAT	0.657895	0.914634	-	1682089	1682107	gi|30018278|ref|NC_004722.1| Bacillus cereus ATCC 14579, complete genome	NC_004722	C	<>	-214	1682303	30019881	-	BC1737	-	y	n	COG1502I	cardiolipin synthetase
822	Bacillus_cereus_ATCC_14579_uid57975	ATGTAAACAGTCCTTACAT	0.644737	0.896341	+	2848245	2848263	gi|30018278|ref|NC_004722.1| Bacillus cereus ATCC 14579, complete genome	NC_004722	C	><	-68	2847791	30021004	-	BC2887	-	y	n	-	putative cytoplasmic protein
783	Bacillus_cereus_ATCC_14579_uid57975	ATGTTAGCTTTTCTTACAT	0.675439	0.939024	+	3671001	3671019	gi|30018278|ref|NC_004722.1| Bacillus cereus ATCC 14579, complete genome	NC_004722	C	><	-84	3670546	30021802	-	BC3706	-	y	n	COG0789K	MerR family transcriptional regulator
798	Bacillus_cereus_ATCC_14579_uid57975	ATGTCAGGTTTTATAACAT	0.657895	0.914634	+	4956248	4956266	gi|30018278|ref|NC_004722.1| Bacillus cereus ATCC 14579, complete genome	NC_004722	C	><	-89	4954735	30023090	-	BC5051	-	y	n	COG1115E	Sodium/proton-dependent alanine carrier protein
942	Bacillus_coagulans_2_6_uid68053	ATGTTAAGTTTTCTCACAT	0.657895	0.914634	+	1556270	1556288	gi|336112679|ref|NC_015634.1| Bacillus coagulans 2-6 chromosome, complete genome	NC_015634	C	><	-134	1555819	336114180	glnR	BCO26_1502	-	y	n	-	MerR family transcriptional regulator
987	Bacillus_cytotoxicus_NVH_391_98_uid58317	ATGTAAGAAAACCTAACAT	0.719298	1	-	1264495	1264513	gi|152973854|ref|NC_009674.1| Bacillus cereus subsp. cytotoxis NVH 391-98, complete genome	NC_009674	C	<>	-210	1264705	152974956	-	Bcer98_1153	-	y	n	COG1301C	sodium:dicarboxylate symporter
1044	Bacillus_cytotoxicus_NVH_391_98_uid58317	ATATAAGAATATGTAACAT	0.640351	0.890244	-	2216917	2216935	gi|152973854|ref|NC_009674.1| Bacillus cereus subsp. cytotoxis NVH 391-98, complete genome	NC_009674	C	<>	-94	2217011	152975859	-	Bcer98_2119	-	y	n	COG2606S	ybaK/ebsC protein
1020	Bacillus_cytotoxicus_NVH_391_98_uid58317	ATCTGAGTAAATCTCACAT	0.649123	0.902439	-	2446013	2446031	gi|152973854|ref|NC_009674.1| Bacillus cereus subsp. cytotoxis NVH 391-98, complete genome	NC_009674	C	<>	-150	2446163	152976078	-	Bcer98_2354	-	y	n	COG3328L	IS256 family transposase
996	Bacillus_cytotoxicus_NVH_391_98_uid58317	ATGTTAGCTTTTCTTACAT	0.675439	0.939024	+	2469163	2469181	gi|152973854|ref|NC_009674.1| Bacillus cereus subsp. cytotoxis NVH 391-98, complete genome	NC_009674	C	><	-85	2468707	152976098	-	Bcer98_2382	-	y	n	COG0789K	MerR family transcriptional regulator
1000	Bacillus_cytotoxicus_NVH_391_98_uid58317	ATGTAATTATTCCTAACAT	0.666667	0.926829	+	3703085	3703103	gi|152973854|ref|NC_009674.1| Bacillus cereus subsp. cytotoxis NVH 391-98, complete genome	NC_009674	A	>>	181	3703284	152977318	-	Bcer98_3643	-	y	n	COG2910R	hypothetical protein
1002	Bacillus_cytotoxicus_NVH_391_98_uid58317	ATGTAATTATTCCTAACAT	0.666667	0.926829	+	3703085	3703103	gi|152973854|ref|NC_009674.1| Bacillus cereus subsp. cytotoxis NVH 391-98, complete genome	NC_009674	C	><	-121	3701540	152977317	-	Bcer98_3642	-	y	n	COG1115E	amino acid carrier protein
1134	Bacillus_licheniformis_ATCC_14580_uid58097	TTGTTAGGAAACCTCACAT	0.662281	0.920732	-	504560	504578	gi|163119169|ref|NC_006270.3| Bacillus licheniformis ATCC 14580 chromosome, complete genome	NC_006270	C	<>	-156	504716	52078943	ycsF	BL02806	-	y	n	COG1540R	LamB/YcsF family protein
1170	Bacillus_licheniformis_ATCC_14580_uid58097	ATGTAACCTGTGCTTACAT	0.635965	0.884146	-	797279	797297	gi|163119169|ref|NC_006270.3| Bacillus licheniformis ATCC 14580 chromosome, complete genome	NC_006270	C	<>	-223	797502	52079219	nos	BL03064	-	y	n	COG4362PE	nitric oxide synthase Nos
1194	Bacillus_licheniformis_ATCC_14580_uid58097	TTGTGAAATTATTTAACAT	0.627193	0.871951	-	1216684	1216702	gi|163119169|ref|NC_006270.3| Bacillus licheniformis ATCC 14580 chromosome, complete genome	NC_006270	C	<>	-41	1216725	52079615	argC	BL03241	-	y	n	COG0002E	N-acetyl-gamma-glutamyl-phosphate reductase
1123	Bacillus_licheniformis_ATCC_14580_uid58097	CTGTCAGAAAATCTAACAT	0.675439	0.939024	+	1464849	1464867	gi|163119169|ref|NC_006270.3| Bacillus licheniformis ATCC 14580 chromosome, complete genome	NC_006270	A	>>	111	1464978	52079884	ykzB	BL05132	-	y	n	-	hypothetical protein
1131	Bacillus_licheniformis_ATCC_14580_uid58097	ATGTAAGGATTCTTTACAT	0.666667	0.926829	-	1947733	1947751	gi|163119169|ref|NC_006270.3| Bacillus licheniformis ATCC 14580 chromosome, complete genome	NC_006270	C	<>	-82	1947815	52080370	glnR	BL03234	-	y	n	COG0789K	transcriptional regulator
1140	Bacillus_licheniformis_ATCC_14580_uid58097	ATGTTAAATTTTTTAACAT	0.657895	0.914634	+	3284658	3284676	gi|163119169|ref|NC_006270.3| Bacillus licheniformis ATCC 14580 chromosome, complete genome	NC_006270	C	><	-40	3283230	52081743	-	BL02155	-	y	n	COG1288S	C4-dicarboxylate anaerobic carrier
1146	Bacillus_licheniformis_ATCC_14580_uid58097	ATGTTAGAAATTTTAACAC	0.653509	0.908537	+	3419528	3419546	gi|163119169|ref|NC_006270.3| Bacillus licheniformis ATCC 14580 chromosome, complete genome	NC_006270	C	><	-162	3418416	52081875	ybfQ	BL00834	-	y	n	COG1054R	hypothetical protein
1119	Bacillus_licheniformis_ATCC_14580_uid58097	ATGTCAGATTTCCTTACAT	0.692982	0.963415	-	3709752	3709770	gi|163119169|ref|NC_006270.3| Bacillus licheniformis ATCC 14580 chromosome, complete genome	NC_006270	C	<>	-104	3709856	52082175	nrgA	BL02456	-	y	n	COG0004P	ammonium transporter
1209	Bacillus_licheniformis_ATCC_14580_uid58097	ATGTCATGAAATATGACAA	0.627193	0.871951	-	3771382	3771400	gi|163119169|ref|NC_006270.3| Bacillus licheniformis ATCC 14580 chromosome, complete genome	NC_006270	C	<>	-74	3771456	52082233	ntdR	BL04034	-	y	n	COG1609K	transcriptional activator
1252	Bacillus_megaterium_DSM319_uid48371	ATGTAATACATTCTAACAT	0.662281	0.920732	+	1959477	1959495	gi|295702242|ref|NC_014103.1| Bacillus megaterium DSM 319 chromosome, complete genome	NC_014103	A	>>	210	1959705	295704088	-	BMD_1960	-	y	n	-	hypothetical protein
1218	Bacillus_megaterium_DSM319_uid48371	ATGTGAGAAAAAGTGACAT	0.701754	0.97561	+	1959521	1959539	gi|295702242|ref|NC_014103.1| Bacillus megaterium DSM 319 chromosome, complete genome	NC_014103	C	><	-132	1959081	295704087	-	BMD_1959	-	y	n	COG0789K	HTH-type transcriptional regulator TnrA
1431	Bacillus_megaterium_DSM319_uid48371	ATGTTAGACAACATGACAA	0.631579	0.878049	+	2066069	2066087	gi|295702242|ref|NC_014103.1| Bacillus megaterium DSM 319 chromosome, complete genome	NC_014103	C	><	-141	2065515	295704192	-	BMD_2064	-	y	n	COG1846K	putative HTH-type transcriptional regulator YxaD
1287	Bacillus_megaterium_DSM319_uid48371	TTGTCAGAATATTTGACAT	0.653509	0.908537	+	2457493	2457511	gi|295702242|ref|NC_014103.1| Bacillus megaterium DSM 319 chromosome, complete genome	NC_014103	C	><	-191	2456559	295704590	-	BMD_2469	-	y	n	COG1540R	hypothetical protein
1336	Bacillus_megaterium_DSM319_uid48371	ATGTCAAATATTCTGACAA	0.644737	0.896341	-	2457493	2457511	gi|295702242|ref|NC_014103.1| Bacillus megaterium DSM 319 chromosome, complete genome	NC_014103	A	<<	173	2456559	295704590	-	BMD_2469	-	y	n	COG1540R	hypothetical protein
1290	Bacillus_megaterium_DSM319_uid48371	ATGTAAGAGTTTTTGACAT	0.653509	0.908537	+	2481673	2481691	gi|295702242|ref|NC_014103.1| Bacillus megaterium DSM 319 chromosome, complete genome	NC_014103	C	><	-120	2480453	295704611	yhcY	BMD_2490	-	y	n	COG4585T	two-component sensor histidine kinase
1248	Bacillus_megaterium_DSM319_uid48371	ATGTTAATAAATATTACAT	0.666667	0.926829	-	2494027	2494045	gi|295702242|ref|NC_014103.1| Bacillus megaterium DSM 319 chromosome, complete genome	NC_014103	C	<>	-50	2494077	295704626	pucK	BMD_2505	-	y	n	COG2233F	uric acid permease PucK
1404	Bacillus_megaterium_DSM319_uid48371	ATGTGATATTTTCTAACAC	0.635965	0.884146	+	2963255	2963273	gi|295702242|ref|NC_014103.1| Bacillus megaterium DSM 319 chromosome, complete genome	NC_014103	C	><	-62	2962909	295705106	ureA	BMD_2991	-	y	n	COG0831E	urease subunit gamma
1299	Bacillus_megaterium_DSM319_uid48371	TTGTTAAAAATTCTCACAT	0.653509	0.908537	-	3007923	3007941	gi|295702242|ref|NC_014103.1| Bacillus megaterium DSM 319 chromosome, complete genome	NC_014103	C	<>	-34	3007957	295705152	pucR	BMD_3037	-	y	n	COG2508TQ	purine catabolism regulatory protein
1323	Bacillus_megaterium_DSM319_uid48371	TTGTGAGAGAATCTAACAT	0.649123	0.902439	-	3125971	3125989	gi|295702242|ref|NC_014103.1| Bacillus megaterium DSM 319 chromosome, complete genome	NC_014103	C	<>	-124	3126095	295705294	-	BMD_3179	-	y	n	COG1284S	hypothetical protein
1239	Bacillus_megaterium_DSM319_uid48371	ATGTTAGTTAACTTAACAT	0.675439	0.939024	+	3272656	3272674	gi|295702242|ref|NC_014103.1| Bacillus megaterium DSM 319 chromosome, complete genome	NC_014103	C	><	-71	3271206	295705476	-	BMD_3361	-	y	n	COG1953FH	cytosine/purine, uracil, thiamine, allantoin family permease
1380	Bacillus_megaterium_DSM319_uid48371	ATGTTATGTTTTTTTACAT	0.640351	0.890244	-	3779524	3779542	gi|295702242|ref|NC_014103.1| Bacillus megaterium DSM 319 chromosome, complete genome	NC_014103	C	<>	-61	3779585	295706029	-	BMD_3922	-	y	n	COG1301C	Aerobic C4-dicarboxylate transport protein
1230	Bacillus_megaterium_DSM319_uid48371	ATGTTAGTAATTCTAACAT	0.692982	0.963415	+	3939081	3939099	gi|295702242|ref|NC_014103.1| Bacillus megaterium DSM 319 chromosome, complete genome	NC_014103	C	><	-82	3938610	295706192	glnR	BMD_4087	-	y	n	COG0789K	glutamine synthetase repressor
1329	Bacillus_megaterium_DSM319_uid48371	ATGTTACTTTACTTCACAT	0.649123	0.902439	+	4677996	4678014	gi|295702242|ref|NC_014103.1| Bacillus megaterium DSM 319 chromosome, complete genome	NC_014103	C	><	-178	4675422	295706932	leuS	BMD_4834	-	y	n	COG0495J	leucyl-tRNA synthetase
1353	Bacillus_megaterium_DSM319_uid48371	GTGTTAAAAAAAGTCACAT	0.644737	0.896341	-	5016071	5016089	gi|295702242|ref|NC_014103.1| Bacillus megaterium DSM 319 chromosome, complete genome	NC_014103	C	<>	-246	5016317	295707273	ald	BMD_5199	-	y	n	COG0686E	alanine dehydrogenase
1308	Bacillus_megaterium_DSM319_uid48371	GTGTAAGGTAATCTAACAT	0.653509	0.908537	-	5016153	5016171	gi|295702242|ref|NC_014103.1| Bacillus megaterium DSM 319 chromosome, complete genome	NC_014103	C	<>	-164	5016317	295707273	ald	BMD_5199	-	y	n	COG0686E	alanine dehydrogenase
1497	Bacillus_pseudofirmus_OF4_uid45847	ATGTCACATAATCTAACAT	0.692982	0.963415	+	294533	294551	gi|316994385|ref|NC_013791.2| Bacillus pseudofirmus OF4 chromosome, complete genome	NC_013791	C	><	-101	294133	288554890	ureA	BpOF4_09390	-	y	n	COG0831E	urease subunit gamma
1527	Bacillus_pseudofirmus_OF4_uid45847	ATGTCAGCTTCCCTCACAT	0.653509	0.908537	+	2221992	2222010	gi|316994385|ref|NC_013791.2| Bacillus pseudofirmus OF4 chromosome, complete genome	NC_013791	C	><	-81	2221534	288556890	-	BpOF4_19470	-	y	n	COG0789K	MerR family protein transcriptional regulator
1506	Bacillus_pseudofirmus_OF4_uid45847	ATGTCAGATCAACTAACAT	0.679825	0.945122	+	3354721	3354739	gi|316994385|ref|NC_013791.2| Bacillus pseudofirmus OF4 chromosome, complete genome	NC_013791	C	><	-129	3352277	288554114	nasB	BpOF4_05475	-	y	n	COG1251C	NasB nitrate/nitrite reduction
1515	Bacillus_pseudofirmus_OF4_uid45847	ATGTTATGTTATCTGACAT	0.666667	0.926829	+	3378662	3378680	gi|316994385|ref|NC_013791.2| Bacillus pseudofirmus OF4 chromosome, complete genome	NC_013791	C	><	-79	3377135	288554136	nasF	BpOF4_05585	-	y	n	COG0007H	methyltransferase/uroporphyrinogen-III synthase
1512	Bacillus_pseudofirmus_OF4_uid45847	TTGTAAGATAAGCTGACAT	0.671053	0.932927	+	3727405	3727423	gi|316994385|ref|NC_013791.2| Bacillus pseudofirmus OF4 chromosome, complete genome	NC_013791	C	><	-126	3726029	288554473	amtB	BpOF4_07290	-	y	n	COG0004P	ammonium transporter
1494	Bacillus_pseudofirmus_OF4_uid45847	ATGTTAGATTATCTAACAT	0.701754	0.97561	+	3745884	3745902	gi|316994385|ref|NC_013791.2| Bacillus pseudofirmus OF4 chromosome, complete genome	NC_013791	C	><	-100	3744441	288554491	-	BpOF4_07380	-	y	n	COG0174E	glutamine synthetase
1634	Bacillus_pumilus_SAFR_032_uid59017	TTGTGAGCATTCCTCACAT	0.644737	0.896341	+	1044431	1044449	gi|157690798|ref|NC_009848.1| Bacillus pumilus SAFR-032, complete genome	NC_009848	B	>>	258	1044707	157691749	yhfI	BPUM_0967	-	y	n	COG1234R	metal-dependent hydrolase
1665	Bacillus_pumilus_SAFR_032_uid59017	TTGTGAAATTATTTAACAT	0.627193	0.871951	-	1128588	1128606	gi|157690798|ref|NC_009848.1| Bacillus pumilus SAFR-032, complete genome	NC_009848	C	<>	-35	1128623	157691824	argC	BPUM_1042	-	y	n	COG0002E	N-acetyl-gamma-glutamyl-phosphate reductase
1617	Bacillus_pumilus_SAFR_032_uid59017	ATGTTAGGAATATTAACAT	0.675439	0.939024	-	1698677	1698695	gi|157690798|ref|NC_009848.1| Bacillus pumilus SAFR-032, complete genome	NC_009848	C	<>	-83	1698760	157692416	glnR	BPUM_1636	-	y	n	COG0789K	glutamine synthetase transcriptional repressor
1614	Bacillus_pumilus_SAFR_032_uid59017	ATGTAAGTTAATCTTACAT	0.692982	0.963415	-	3283848	3283866	gi|157690798|ref|NC_009848.1| Bacillus pumilus SAFR-032, complete genome	NC_009848	C	<>	-101	3283949	157694051	nrgA	BPUM_3300	-	y	n	COG0004P	ammonium transporter
1779	Bacillus_subtilis_168_uid57675	TTGTGAAATTATTTAACAT	0.627193	0.871951	-	1194993	1195011	gi|255767013|ref|NC_000964.3| Bacillus subtilis subsp. subtilis str. 168 chromosome, complete genome	NC_000964	C	<>	-41	1195034	255767251	argC	BSU11190	-	y	n	COG0002E	N-acetyl-gamma-glutamyl-phosphate reductase
1738	Bacillus_subtilis_168_uid57675	TTGTCATATTTTCTAACAT	0.635965	0.884146	+	1397807	1397825	gi|255767013|ref|NC_000964.3| Bacillus subtilis subsp. subtilis str. 168 chromosome, complete genome	NC_000964	A	>>	113	1397938	16078397	ykzB	BSU13320	-	y	n	-	hypothetical protein
1740	Bacillus_subtilis_168_uid57675	TTGTCATATTTTCTAACAT	0.635965	0.884146	+	1397807	1397825	gi|255767013|ref|NC_000964.3| Bacillus subtilis subsp. subtilis str. 168 chromosome, complete genome	NC_000964	C	><	-82	1397411	16078396	tnrA	BSU13310	-	y	n	COG0789K	nitrogen sensing transcriptional regulator
1695	Bacillus_subtilis_168_uid57675	ATGTAAGGATTCTTAACAT	0.666667	0.926829	-	1877876	1877894	gi|255767013|ref|NC_000964.3| Bacillus subtilis subsp. subtilis str. 168 chromosome, complete genome	NC_000964	C	<>	-83	1877959	16078808	glnR	BSU17450	-	y	n	COG0789K	nitrogen metabolism transcriptional regulator
1692	Bacillus_subtilis_168_uid57675	ATGTTAGATTTTTTAACAT	0.675439	0.939024	-	1938863	1938881	gi|255767013|ref|NC_000964.3| Bacillus subtilis subsp. subtilis str. 168 chromosome, complete genome	NC_000964	C	<>	-62	1938925	16078873	alsT	BSU18120	-	y	n	COG1115E	amino acid carrier protein
1743	Bacillus_subtilis_168_uid57675	TTGTAAAATAAATTCACAT	0.635965	0.884146	+	2589051	2589069	gi|255767013|ref|NC_000964.3| Bacillus subtilis subsp. subtilis str. 168 chromosome, complete genome	NC_000964	C	>>	-69	2588701	16079561	yqfZ	BSU25060	-	y	n	-	factor involved in motility
1710	Bacillus_subtilis_168_uid57675	GTGTTACATAAACTGACAT	0.653509	0.908537	-	3328621	3328639	gi|255767013|ref|NC_000964.3| Bacillus subtilis subsp. subtilis str. 168 chromosome, complete genome	NC_000964	C	<>	-141	3328762	16080295	pucR	BSU32420	-	y	n	COG2508TQ	transcriptional regulator of the purine degradation operon
1795	Bacillus_subtilis_168_uid57675	ATGTCAGTTTATGTAACAC	0.627193	0.871951	+	3328621	3328639	gi|255767013|ref|NC_000964.3| Bacillus subtilis subsp. subtilis str. 168 chromosome, complete genome	NC_000964	A	>>	123	3328762	16080295	pucR	BSU32420	-	y	n	COG2508TQ	transcriptional regulator of the purine degradation operon
1797	Bacillus_subtilis_168_uid57675	ATGTCAGTTTATGTAACAC	0.627193	0.871951	+	3328621	3328639	gi|255767013|ref|NC_000964.3| Bacillus subtilis subsp. subtilis str. 168 chromosome, complete genome	NC_000964	C	><	-52	3327247	16080294	pucH	BSU32410	-	y	n	COG0044F	allantoinase
1731	Bacillus_subtilis_168_uid57675	ATGTGAACTTTAGTAACAT	0.640351	0.890244	-	3330467	3330485	gi|255767013|ref|NC_000964.3| Bacillus subtilis subsp. subtilis str. 168 chromosome, complete genome	NC_000964	C	<>	-35	3330502	16080296	pucJ	BSU32430	-	y	n	COG2233F	uric acid permease
1725	Bacillus_subtilis_168_uid57675	ATGTTATAAAAGTTTACAA	0.644737	0.896341	+	3769924	3769942	gi|255767013|ref|NC_000964.3| Bacillus subtilis subsp. subtilis str. 168 chromosome, complete genome	NC_000964	C	><	-834	3768791	16080719	ureA	BSU36660	-	y	n	COG0831E	urease subunit gamma
1801	Bacillus_subtilis_168_uid57675	ATGTCACCTACTTTCACAT	0.627193	0.871951	+	4207160	4207178	gi|255767013|ref|NC_000964.3| Bacillus subtilis subsp. subtilis str. 168 chromosome, complete genome	NC_000964	A	>>	228	4207406	255767878	yyaB	BSU40980	-	y	n	-	integral inner membrane protein
1818	Bacillus_thuringiensis_Al_Hakam_uid58795	ATGTTAGAAAAAATAACAT	0.701754	0.97561	+	1171318	1171336	gi|118475778|ref|NC_008600.1| Bacillus thuringiensis str. Al Hakam chromosome, complete genome	NC_008600	C	><	-35	1170069	118476740	-	BALH_1020	-	y	n	COG0004P	ammonium transporter
1806	Bacillus_thuringiensis_Al_Hakam_uid58795	ATGTCAGAAAATCTAACAT	0.719298	1	+	1171411	1171429	gi|118475778|ref|NC_008600.1| Bacillus thuringiensis str. Al Hakam chromosome, complete genome	NC_008600	C	><	-128	1170069	118476740	-	BALH_1020	-	y	n	COG0004P	ammonium transporter
1809	Bacillus_thuringiensis_Al_Hakam_uid58795	ATGTCAGAAAACCTCACAT	0.719298	1	-	1433523	1433541	gi|118475778|ref|NC_008600.1| Bacillus thuringiensis str. Al Hakam chromosome, complete genome	NC_008600	C	<>	-217	1433740	118476991	gltT	BALH_1288	-	y	n	COG1301C	proton/sodium-glutamate symport protein
1875	Bacillus_thuringiensis_Al_Hakam_uid58795	ATGTAAGGACTGTTTACAT	0.644737	0.896341	-	2751507	2751525	gi|118475778|ref|NC_008600.1| Bacillus thuringiensis str. Al Hakam chromosome, complete genome	NC_008600	C	<>	-53	2751560	118478233	-	BALH_2594	-	y	n	-	hypothetical protein
1830	Bacillus_thuringiensis_Al_Hakam_uid58795	ATGTTAGCTTTTCTTACAT	0.675439	0.939024	+	3533832	3533850	gi|118475778|ref|NC_008600.1| Bacillus thuringiensis str. Al Hakam chromosome, complete genome	NC_008600	C	><	-85	3533376	118478928	-	BALH_3332	-	y	n	COG0789K	MerR family transcriptional regulator
1836	Bacillus_thuringiensis_Al_Hakam_uid58795	ATGTTAGGTTTTCTAACAT	0.675439	0.939024	+	4831320	4831338	gi|118475778|ref|NC_008600.1| Bacillus thuringiensis str. Al Hakam chromosome, complete genome	NC_008600	C	><	-62	4829810	118480140	-	BALH_4592	-	y	n	COG1115E	sodium/alanine symporter family protein
2022	Bacillus_weihenstephanensis_KBAB4_uid58315	ATGTTAGGAAAAATAACAT	0.684211	0.95122	+	1138611	1138629	gi|163938013|ref|NC_010184.1| Bacillus weihenstephanensis KBAB4, complete genome	NC_010184	C	><	-35	1137362	163939052	-	BcerKBAB4_1059	-	y	n	COG0004P	ammonium transporter
2010	Bacillus_weihenstephanensis_KBAB4_uid58315	ATGTTAGAAAACCTAACAT	0.719298	1	+	1138704	1138722	gi|163938013|ref|NC_010184.1| Bacillus weihenstephanensis KBAB4, complete genome	NC_010184	C	><	-128	1137362	163939052	-	BcerKBAB4_1059	-	y	n	COG0004P	ammonium transporter
2013	Bacillus_weihenstephanensis_KBAB4_uid58315	ATGTCAGAAAACCTCACAT	0.719298	1	-	1411589	1411607	gi|163938013|ref|NC_010184.1| Bacillus weihenstephanensis KBAB4, complete genome	NC_010184	C	<>	-217	1411806	163939346	-	BcerKBAB4_1355	-	y	n	COG1301C	sodium:dicarboxylate symporter
2203	Bacillus_weihenstephanensis_KBAB4_uid58315	ATGTAATTGTAAGTTACAT	0.627193	0.871951	-	1593377	1593395	gi|163938013|ref|NC_010184.1| Bacillus weihenstephanensis KBAB4, complete genome	NC_010184	A	<<	219	1593042	163939529	-	BcerKBAB4_1540	-	y	n	-	hypothetical protein
2031	Bacillus_weihenstephanensis_KBAB4_uid58315	ATGTTAGCTTTTCTTACAT	0.675439	0.939024	+	3521082	3521100	gi|163938013|ref|NC_010184.1| Bacillus weihenstephanensis KBAB4, complete genome	NC_010184	C	><	-85	3520626	163941387	-	BcerKBAB4_3470	-	y	n	COG0789K	MerR family transcriptional regulator
2046	Bacillus_weihenstephanensis_KBAB4_uid58315	ATGTAAGGTTTTATAACAT	0.657895	0.914634	+	4847750	4847768	gi|163938013|ref|NC_010184.1| Bacillus weihenstephanensis KBAB4, complete genome	NC_010184	C	><	-94	4846229	163942777	-	BcerKBAB4_4885	-	y	n	COG1115E	amino acid carrier protein
2229	Brevibacillus_brevis_NBRC_100599_uid59175	ATGTCAGATTATATGACAT	0.684211	0.95122	+	956166	956184	gi|226309587|ref|NC_012491.1| Brevibacillus brevis NBRC 100599, complete genome	NC_012491	C	><	-65	954785	226310492	nrgA	BBR47_09050	-	y	n	COG0004P	ammonium transporter
2241	Brevibacillus_brevis_NBRC_100599_uid59175	ATGTTAGATAATATTACAC	0.653509	0.908537	+	3561742	3561760	gi|226309587|ref|NC_012491.1| Brevibacillus brevis NBRC 100599, complete genome	NC_012491	C	><	-85	3561265	226312941	glnR	BBR47_33540	-	y	n	COG0789K	transcriptional regulator GlnR
2260	Brevibacillus_brevis_NBRC_100599_uid59175	TTGTTAGGTTTTCTAACAT	0.635965	0.884146	-	5177305	5177323	gi|226309587|ref|NC_012491.1| Brevibacillus brevis NBRC 100599, complete genome	NC_012491	A	<<	81	5176295	226314509	-	BBR47_49240	-	y	n	COG1893H	2-dehydropantoate 2-reductase
2262	Brevibacillus_brevis_NBRC_100599_uid59175	TTGTTAGGTTTTCTAACAT	0.635965	0.884146	-	5177305	5177323	gi|226309587|ref|NC_012491.1| Brevibacillus brevis NBRC 100599, complete genome	NC_012491	C	<>	-151	5177456	226314510	-	BBR47_49250	-	y	n	COG0174E	glutamine synthetase
2298	Enterococcus_faecalis_V583_uid57669	ATGTTATAAAATGTAACAT	0.684211	0.95122	+	719318	719336	gi|29374661|ref|NC_004668.1| Enterococcus faecalis V583 chromosome, complete genome	NC_004668	C	><	-127	717041	29375354	-	EF0761	-	y	n	COG0765E	amino acid ABC transporter amino acid-binding/permease
2349	Enterococcus_faecalis_V583_uid57669	ATGTTAAAAAACATTACTT	0.631579	0.878049	+	758816	758834	gi|29374661|ref|NC_004668.1| Enterococcus faecalis V583 chromosome, complete genome	NC_004668	C	><	-175	758000	29375388	-	EF0798	-	y	n	COG4709S	hypothetical protein
2367	Enterococcus_faecalis_V583_uid57669	ATGTTACAATTTGTTACAA	0.627193	0.871951	-	908913	908931	gi|29374661|ref|NC_004668.1| Enterococcus faecalis V583 chromosome, complete genome	NC_004668	C	<>	-96	909009	29375528	-	EF0944	-	y	n	COG3584S	extracellular protein
2295	Enterococcus_faecalis_V583_uid57669	ATGTTAGATTTTCTAACAT	0.692982	0.963415	+	2068502	2068520	gi|29374661|ref|NC_004668.1| Enterococcus faecalis V583 chromosome, complete genome	NC_004668	C	><	-82	2068055	29376668	glnR	EF2160	-	y	n	COG0789K	regulatory protein GlnR
2385	Enterococcus_faecalis_V583_uid57669	ATGTCACGACTTTTAACAT	0.627193	0.871951	+	2395235	2395253	gi|29374661|ref|NC_004668.1| Enterococcus faecalis V583 chromosome, complete genome	NC_004668	C	><	-175	2394032	29376965	gcp	EF2472	-	y	n	COG0533O	O-sialoglycoprotein endopeptidase
2394	Exiguobacterium_AT1b_uid59093	ATGTTAAGAAAGTTAACAT	0.666667	0.926829	+	375778	375796	gi|229915734|ref|NC_012673.1| Exiguobacterium sp. AT1b, complete genome	NC_012673	C	><	-82	375310	229916143	-	EAT1b_0412	-	y	n	COG0789K	MerR family transcriptional regulator
2412	Exiguobacterium_AT1b_uid59093	ATGTCAACTTTTTTAACAT	0.640351	0.890244	-	2003838	2003856	gi|229915734|ref|NC_012673.1| Exiguobacterium sp. AT1b, complete genome	NC_012673	C	<>	-60	2003898	229917772	-	EAT1b_2050	-	y	n	COG1115E	amino acid carrier protein
2391	Exiguobacterium_AT1b_uid59093	ATGTCAGATAATCTGACAA	0.671053	0.932927	-	2417432	2417450	gi|229915734|ref|NC_012673.1| Exiguobacterium sp. AT1b, complete genome	NC_012673	C	<>	-47	2417479	229918182	-	EAT1b_2462	-	y	n	COG0789K	MerR family transcriptional regulator
2436	Exiguobacterium_sibiricum_255_15_uid58053	GTGTCAGAAAATCTGACAT	0.679825	0.945122	+	738931	738949	gi|172056045|ref|NC_010556.1| Exiguobacterium sibiricum 255-15 chromosome, complete genome	NC_010556	C	><	-89	737565	172056735	-	Exig_0697	-	y	n	COG0004P	ammonium transporter
2442	Exiguobacterium_sibiricum_255_15_uid58053	ATGTCAGATTTTCTGACAC	0.653509	0.908537	-	738931	738949	gi|172056045|ref|NC_010556.1| Exiguobacterium sibiricum 255-15 chromosome, complete genome	NC_010556	C	<>	-47	738978	172056736	-	Exig_0698	-	y	n	COG0789K	MerR family transcriptional regulator
2445	Exiguobacterium_sibiricum_255_15_uid58053	ATGTAACCTTTTTTCACAT	0.640351	0.890244	+	2809657	2809675	gi|172056045|ref|NC_010556.1| Exiguobacterium sibiricum 255-15 chromosome, complete genome	NC_010556	C	><	-49	2808181	172058829	-	Exig_2826	-	y	n	COG1115E	amino acid carrier protein
2475	Geobacillus_C56_T3_uid49467	ATGTAATTTTTTATTACAT	0.640351	0.890244	-	1667960	1667978	gi|297528376|ref|NC_014206.1| Geobacillus sp. C56-T3 chromosome, complete genome	NC_014206	C	<>	-121	1668081	297529890	-	GC56T3_1584	-	y	n	COG0840NT	methyl-accepting chemotaxis sensory transducer with Cache sensor
2490	Geobacillus_C56_T3_uid49467	ATGTCAGTTTATATAACAC	0.627193	0.871951	-	1775927	1775945	gi|297528376|ref|NC_014206.1| Geobacillus sp. C56-T3 chromosome, complete genome	NC_014206	C	<>	-203	1776130	297529975	-	GC56T3_1672	-	y	n	COG1251C	nitrite reductase (NAD(P)H), large subunit
2493	Geobacillus_C56_T3_uid49467	TTGTAAATAAAATTAACAT	0.627193	0.871951	-	1783204	1783222	gi|297528376|ref|NC_014206.1| Geobacillus sp. C56-T3 chromosome, complete genome	NC_014206	C	<>	-87	1783291	297529981	-	GC56T3_1679	-	y	n	COG0789K	MerR family transcriptional regulator
2481	Geobacillus_C56_T3_uid49467	ATGTCATAATATATAACAC	0.635965	0.884146	+	2198696	2198714	gi|297528376|ref|NC_014206.1| Geobacillus sp. C56-T3 chromosome, complete genome	NC_014206	C	><	-58	2197355	297530376	-	GC56T3_2093	-	y	n	COG0004P	ammonium transporter
2796	Geobacillus_kaustophilus_HTA426_uid58227	ATGTATGTATAACTCACAT	0.640351	0.890244	-	186791	186809	gi|56418535|ref|NC_006510.1| Geobacillus kaustophilus HTA426 chromosome, complete genome	NC_006510	C	<>	-34	186825	56418711	-	GK0176	n	y	n	-	hypothetical protein
2802	Geobacillus_kaustophilus_HTA426_uid58227	ATGTGAGGAATAGTTACAC	0.635965	0.884146	-	1454279	1454297	gi|56418535|ref|NC_006510.1| Geobacillus kaustophilus HTA426 chromosome, complete genome	NC_006510	C	<>	-215	1454494	56419955	-	GK1420	n	y	n	COG0388R	beta-alanine synthase
2808	Geobacillus_kaustophilus_HTA426_uid58227	ATGTTATGAGATGTGACAT	0.635965	0.884146	-	1459984	1460002	gi|56418535|ref|NC_006510.1| Geobacillus kaustophilus HTA426 chromosome, complete genome	NC_006510	C	<>	-184	1460168	56419960	-	GK1425	n	y	n	COG2508TQ	hypothetical protein
2772	Geobacillus_kaustophilus_HTA426_uid58227	ATGTCATAATATATAACAT	0.675439	0.939024	-	1492147	1492165	gi|56418535|ref|NC_006510.1| Geobacillus kaustophilus HTA426 chromosome, complete genome	NC_006510	C	<>	-49	1492196	56419987	-	GK1452	n	y	n	COG0004P	ammonium transporter
2829	Geobacillus_kaustophilus_HTA426_uid58227	ATGTCAGTTTATATAACAC	0.627193	0.871951	+	1896200	1896218	gi|56418535|ref|NC_006510.1| Geobacillus kaustophilus HTA426 chromosome, complete genome	NC_006510	C	><	-203	1893589	56420403	-	GK1868	n	y	n	COG1251C	assimilatory nitrite reductase subunit
2799	Geobacillus_kaustophilus_HTA426_uid58227	ATGTAACTTTTTATCACAT	0.640351	0.890244	+	1896284	1896302	gi|56418535|ref|NC_006510.1| Geobacillus kaustophilus HTA426 chromosome, complete genome	NC_006510	C	><	-287	1893589	56420403	-	GK1868	n	y	n	COG1251C	assimilatory nitrite reductase subunit
2883	Geobacillus_thermodenitrificans_NG80_2_uid58829	ATGTGAAAAAAATAGACAT	0.631579	0.878049	+	984692	984710	gi|138893679|ref|NC_009328.1| Geobacillus thermodenitrificans NG80-2 chromosome, complete genome	NC_009328	C	><	-82	983885	138894579	-	GTNG_0909	-	y	n	-	hypothetical protein
2877	Geobacillus_thermodenitrificans_NG80_2_uid58829	ATGTTACATTTTCTCACAA	0.635965	0.884146	-	1252207	1252225	gi|138893679|ref|NC_009328.1| Geobacillus thermodenitrificans NG80-2 chromosome, complete genome	NC_009328	C	<>	-82	1252289	138894845	-	GTNG_1181	-	y	n	COG0789K	transcriptional regulator
2838	Geobacillus_thermodenitrificans_NG80_2_uid58829	ATGTTATAATATATAACAT	0.675439	0.939024	-	1400449	1400467	gi|138893679|ref|NC_009328.1| Geobacillus thermodenitrificans NG80-2 chromosome, complete genome	NC_009328	C	<>	-51	1400500	138894975	-	GTNG_1313	-	y	n	COG0004P	ammonium transporter
2862	Geobacillus_thermodenitrificans_NG80_2_uid58829	ATGTAAATCATACTAACAT	0.644737	0.896341	+	1704720	1704738	gi|138893679|ref|NC_009328.1| Geobacillus thermodenitrificans NG80-2 chromosome, complete genome	NC_009328	C	><	-42	1703113	138895274	-	GTNG_1618	-	y	n	COG2132Q	multicopper oxidase family protein
2853	Geobacillus_thermodenitrificans_NG80_2_uid58829	ATGTAACTTTTTCTAACAT	0.657895	0.914634	+	1851558	1851576	gi|138893679|ref|NC_009328.1| Geobacillus thermodenitrificans NG80-2 chromosome, complete genome	NC_009328	C	><	-34	1851237	138895407	-	GTNG_1751	-	y	n	COG0789K	transcriptional regulator
2886	Geobacillus_thermodenitrificans_NG80_2_uid58829	TTGTAAATAAAATTAACAT	0.627193	0.871951	+	1851611	1851629	gi|138893679|ref|NC_009328.1| Geobacillus thermodenitrificans NG80-2 chromosome, complete genome	NC_009328	C	><	-87	1851237	138895407	-	GTNG_1751	-	y	n	COG0789K	transcriptional regulator
2868	Geobacillus_thermodenitrificans_NG80_2_uid58829	ATGTTATTGTATCTTACAT	0.644737	0.896341	-	2467567	2467585	gi|138893679|ref|NC_009328.1| Geobacillus thermodenitrificans NG80-2 chromosome, complete genome	NC_009328	C	<>	-50	2467617	138895990	-	GTNG_2351	-	y	n	COG1301C	H(+)/sodium-glutamate symporter
2898	Geobacillus_thermoglucosidasius_C56_YS93_uid48129	ATGTAAAAATATATTACAT	0.675439	0.939024	-	1539790	1539808	gi|336233546|ref|NC_015660.1| Geobacillus thermoglucosidasius C56-YS93 chromosome, complete genome	NC_015660	C	<>	-56	1539846	336235055	-	Geoth_1615	-	y	n	-	ammonium transporter
2928	Geobacillus_thermoglucosidasius_C56_YS93_uid48129	ATGTTAAATTACCTAACAA	0.644737	0.896341	-	2149742	2149760	gi|336233546|ref|NC_015660.1| Geobacillus thermoglucosidasius C56-YS93 chromosome, complete genome	NC_015660	C	<>	-112	2149854	336235631	-	Geoth_2232	-	y	n	-	hypothetical protein
2925	Geobacillus_thermoglucosidasius_C56_YS93_uid48129	ATGTTATTTTATATTACAT	0.649123	0.902439	+	2237028	2237046	gi|336233546|ref|NC_015660.1| Geobacillus thermoglucosidasius C56-YS93 chromosome, complete genome	NC_015660	C	><	-136	2235672	336235703	-	Geoth_2312	-	y	n	-	urea ABC transporter, urea binding protein
2919	Geobacillus_thermoglucosidasius_C56_YS93_uid48129	TTGTTATAAATCCTTACAT	0.653509	0.908537	+	2237136	2237154	gi|336233546|ref|NC_015660.1| Geobacillus thermoglucosidasius C56-YS93 chromosome, complete genome	NC_015660	C	><	-244	2235672	336235703	-	Geoth_2312	-	y	n	-	urea ABC transporter, urea binding protein
2976	Geobacillus_thermoglucosidasius_C56_YS93_uid48129	ATGTAAATATCATTAACAT	0.627193	0.871951	-	2457663	2457681	gi|336233546|ref|NC_015660.1| Geobacillus thermoglucosidasius C56-YS93 chromosome, complete genome	NC_015660	C	<>	-152	2457815	336235883	-	Geoth_2521	-	y	n	-	cytosine/purines uracil thiamine allantoin permease
2946	Geobacillus_thermoglucosidasius_C56_YS93_uid48129	ATGTTAGATTTTATTACAA	0.635965	0.884146	+	2501098	2501116	gi|336233546|ref|NC_015660.1| Geobacillus thermoglucosidasius C56-YS93 chromosome, complete genome	NC_015660	C	><	-80	2500632	336235929	-	Geoth_2573	-	y	n	-	MerR family transcriptional regulator
2511	Geobacillus_WCH70_uid59045	ATGTTAGATTTCCTTACAA	0.653509	0.908537	-	1288309	1288327	gi|239825584|ref|NC_012793.1| Geobacillus sp. WCH70, complete genome	NC_012793	C	<>	-80	1288389	239826729	-	GWCH70_1234	-	y	n	COG0789K	MerR family transcriptional regulator
2538	Geobacillus_WCH70_uid59045	TTGTAAAGAAAATTAACAT	0.627193	0.871951	-	1575630	1575648	gi|239825584|ref|NC_012793.1| Geobacillus sp. WCH70, complete genome	NC_012793	C	<>	-87	1575717	239826950	-	GWCH70_1499	-	y	n	COG0789K	MerR family transcriptional regulator
2514	Geobacillus_WCH70_uid59045	ATGTTATATCTTCTAACAT	0.653509	0.908537	-	1575683	1575701	gi|239825584|ref|NC_012793.1| Geobacillus sp. WCH70, complete genome	NC_012793	C	<>	-34	1575717	239826950	-	GWCH70_1499	-	y	n	COG0789K	MerR family transcriptional regulator
2676	Geobacillus_Y4_1MC1_uid55779	ATGTAAAAATATATTACAT	0.675439	0.939024	-	1502454	1502472	gi|312109151|ref|NC_014650.1| Geobacillus sp. Y4.1MC1 chromosome, complete genome	NC_014650	C	<>	-56	1502510	312110611	-	GY4MC1_1534	-	y	n	COG0004P	ammonium transporter
2673	Geobacillus_Y4_1MC1_uid55779	ATGTTATAAAAAATAACAT	0.684211	0.95122	-	2130077	2130095	gi|312109151|ref|NC_014650.1| Geobacillus sp. Y4.1MC1 chromosome, complete genome	NC_014650	C	<>	-164	2130241	312111192	-	GY4MC1_2160	-	y	n	-	hypothetical protein
2716	Geobacillus_Y4_1MC1_uid55779	ATGTTATTTTTTATAACAT	0.640351	0.890244	+	2130077	2130095	gi|312109151|ref|NC_014650.1| Geobacillus sp. Y4.1MC1 chromosome, complete genome	NC_014650	A	>>	146	2130241	312111192	-	GY4MC1_2160	-	y	n	-	hypothetical protein
2718	Geobacillus_Y4_1MC1_uid55779	ATGTTATTTTTTATAACAT	0.640351	0.890244	+	2130077	2130095	gi|312109151|ref|NC_014650.1| Geobacillus sp. Y4.1MC1 chromosome, complete genome	NC_014650	C	><	-36	2129760	312111191	-	GY4MC1_2159	-	y	n	COG0789K	MerR family transcriptional regulator
2725	Geobacillus_Y4_1MC1_uid55779	TTGTTAGGTAATTTAACAT	0.635965	0.884146	+	2130130	2130148	gi|312109151|ref|NC_014650.1| Geobacillus sp. Y4.1MC1 chromosome, complete genome	NC_014650	A	>>	93	2130241	312111192	-	GY4MC1_2160	-	y	n	-	hypothetical protein
2727	Geobacillus_Y4_1MC1_uid55779	TTGTTAGGTAATTTAACAT	0.635965	0.884146	+	2130130	2130148	gi|312109151|ref|NC_014650.1| Geobacillus sp. Y4.1MC1 chromosome, complete genome	NC_014650	C	><	-89	2129760	312111191	-	GY4MC1_2159	-	y	n	COG0789K	MerR family transcriptional regulator
2697	Geobacillus_Y4_1MC1_uid55779	ATGTTATTTTATATTACAT	0.649123	0.902439	+	2204038	2204056	gi|312109151|ref|NC_014650.1| Geobacillus sp. Y4.1MC1 chromosome, complete genome	NC_014650	C	><	-136	2202676	312111255	-	GY4MC1_2226	-	y	n	COG0683E	urea ABC transporter urea binding protein
2694	Geobacillus_Y4_1MC1_uid55779	TTGTTATAAATCCTTACAT	0.653509	0.908537	+	2204146	2204164	gi|312109151|ref|NC_014650.1| Geobacillus sp. Y4.1MC1 chromosome, complete genome	NC_014650	C	><	-244	2202676	312111255	-	GY4MC1_2226	-	y	n	COG0683E	urea ABC transporter urea binding protein
2761	Geobacillus_Y4_1MC1_uid55779	ATGTAAATATCATTAACAT	0.627193	0.871951	-	2467142	2467160	gi|312109151|ref|NC_014650.1| Geobacillus sp. Y4.1MC1 chromosome, complete genome	NC_014650	A	<<	297	2465955	312111479	-	GY4MC1_2477	-	y	n	COG0388R	nitrilase/cyanide hydratase and apolipoprotein N-acyltransferase
2730	Geobacillus_Y4_1MC1_uid55779	ATGTTAGATTTTATTACAA	0.635965	0.884146	+	2532341	2532359	gi|312109151|ref|NC_014650.1| Geobacillus sp. Y4.1MC1 chromosome, complete genome	NC_014650	C	><	-80	2531875	312111543	-	GY4MC1_2549	-	y	n	COG0789K	MerR family transcriptional regulator
2577	Geobacillus_Y412MC52_uid55381	ATGTTATGAGATGTGACAT	0.635965	0.884146	-	1389598	1389616	gi|319765157|ref|NC_014915.1| Geobacillus sp. Y412MC52 chromosome, complete genome	NC_014915	C	<>	-184	1389782	319766445	-	GYMC52_1344	-	y	n	COG2508TQ	PucR family transcriptional regulator
2580	Geobacillus_Y412MC52_uid55381	ATGTCATAATATATAACAC	0.635965	0.884146	-	1428843	1428861	gi|319765157|ref|NC_014915.1| Geobacillus sp. Y412MC52 chromosome, complete genome	NC_014915	C	<>	-58	1428901	319766477	-	GYMC52_1376	-	y	n	COG0004P	ammonium transporter
2583	Geobacillus_Y412MC52_uid55381	ATGTTAAAAATTATAACAA	0.635965	0.884146	+	1757038	1757056	gi|319765157|ref|NC_014915.1| Geobacillus sp. Y412MC52 chromosome, complete genome	NC_014915	C	><	-72	1756616	319766782	-	GYMC52_1707	-	y	n	COG0347E	nitrogen regulatory protein P-II
2599	Geobacillus_Y412MC52_uid55381	TTGTAAATAAAATTAACAT	0.627193	0.871951	+	1849755	1849773	gi|319765157|ref|NC_014915.1| Geobacillus sp. Y412MC52 chromosome, complete genome	NC_014915	A	>>	94	1849867	319766873	-	GYMC52_1802	-	y	n	-	hypothetical protein
2604	Geobacillus_Y412MC52_uid55381	ATGTCAGTTTATATAACAC	0.627193	0.871951	+	1857120	1857138	gi|319765157|ref|NC_014915.1| Geobacillus sp. Y412MC52 chromosome, complete genome	NC_014915	C	><	-203	1854509	319766877	-	GYMC52_1808	-	y	n	COG1251C	nitrite reductase (NAD(P)H), large subunit
2568	Geobacillus_Y412MC52_uid55381	ATGTAATTTTTTATTACAT	0.640351	0.890244	+	1974670	1974688	gi|319765157|ref|NC_014915.1| Geobacillus sp. Y412MC52 chromosome, complete genome	NC_014915	C	><	-34	1973257	319766973	-	GYMC52_1910	-	y	n	COG0840NT	methyl-accepting chemotaxis sensory transducer with Cache sensor
2653	Geobacillus_Y412MC61_uid41171	GTGTAACTATTCCTCACAT	0.627193	0.871951	+	2243949	2243967	gi|261417500|ref|NC_013411.1| Geobacillus sp. Y412MC61, complete genome	NC_013411	A	>>	197	2244164	261419623	-	GYMC61_2211	-	y	n	COG0388R	nitrilase/cyanide hydratase and apolipoprotein N-acyltransferase
2655	Geobacillus_Y412MC61_uid41171	GTGTAACTATTCCTCACAT	0.627193	0.871951	+	2243949	2243967	gi|261417500|ref|NC_013411.1| Geobacillus sp. Y412MC61, complete genome	NC_013411	C	><	-150	2242309	261419622	-	GYMC61_2210	-	y	n	COG1953FH	permease for cytosine/purines uracil thiamine allantoin
2640	Geobacillus_Y412MC61_uid41171	ATGTTATGAGATGTGACAT	0.635965	0.884146	-	2249654	2249672	gi|261417500|ref|NC_013411.1| Geobacillus sp. Y412MC61, complete genome	NC_013411	C	<>	-184	2249838	261419628	-	GYMC61_2216	-	y	n	COG2508TQ	PucR family transcriptional regulator
2643	Geobacillus_Y412MC61_uid41171	ATGTCATAATATATAACAC	0.635965	0.884146	-	2288899	2288917	gi|261417500|ref|NC_013411.1| Geobacillus sp. Y412MC61, complete genome	NC_013411	C	<>	-58	2288957	261419660	-	GYMC61_2248	-	y	n	COG0004P	ammonium transporter
2646	Geobacillus_Y412MC61_uid41171	ATGTTAAAAATTATAACAA	0.635965	0.884146	+	2617099	2617117	gi|261417500|ref|NC_013411.1| Geobacillus sp. Y412MC61, complete genome	NC_013411	C	><	-72	2616677	261419968	-	GYMC61_2577	-	y	n	COG0347E	nitrogen regulatory protein P-II
2662	Geobacillus_Y412MC61_uid41171	TTGTAAATAAAATTAACAT	0.627193	0.871951	+	2709817	2709835	gi|261417500|ref|NC_013411.1| Geobacillus sp. Y412MC61, complete genome	NC_013411	A	>>	94	2709929	261420060	-	GYMC61_2672	-	y	n	-	hypothetical protein
2667	Geobacillus_Y412MC61_uid41171	ATGTCAGTTTATATAACAC	0.627193	0.871951	+	2717182	2717200	gi|261417500|ref|NC_013411.1| Geobacillus sp. Y412MC61, complete genome	NC_013411	C	><	-203	2714571	261420065	-	GYMC61_2678	-	y	n	COG1251C	nitrite reductase (NAD(P)H), large subunit
3034	Lactobacillus_brevis_ATCC_367_uid57989	ATGTTAACACTGATTACAT	0.627193	0.871951	+	869131	869149	gi|116332681|ref|NC_008497.1| Lactobacillus brevis ATCC 367, complete genome	NC_008497	A	>>	123	869272	116333487	-	LVIS_0840	-	y	n	-	immunity protein PlnI
2994	Lactobacillus_brevis_ATCC_367_uid57989	ATGTTAGGAATTCTAACAC	0.653509	0.908537	+	872880	872898	gi|116332681|ref|NC_008497.1| Lactobacillus brevis ATCC 367, complete genome	NC_008497	C	><	-42	871510	116333491	-	LVIS_0844	-	y	n	COG0004P	ammonia permease
3006	Lactobacillus_brevis_ATCC_367_uid57989	ATGTTAATTTTTATGACAT	0.640351	0.890244	+	873015	873033	gi|116332681|ref|NC_008497.1| Lactobacillus brevis ATCC 367, complete genome	NC_008497	C	><	-177	871510	116333491	-	LVIS_0844	-	y	n	COG0004P	ammonia permease
2985	Lactobacillus_brevis_ATCC_367_uid57989	ATGTTAGGTTTTCTGACAT	0.675439	0.939024	+	1011125	1011143	gi|116332681|ref|NC_008497.1| Lactobacillus brevis ATCC 367, complete genome	NC_008497	C	><	-82	1010675	116333628	-	LVIS_0991	-	y	n	COG0789K	glutamine synthetase repressor
3028	Lactobacillus_brevis_ATCC_367_uid57989	GTGTTACAAACACTTACAT	0.631579	0.878049	+	2033592	2033610	gi|116332681|ref|NC_008497.1| Lactobacillus brevis ATCC 367, complete genome	NC_008497	A	>>	260	2033870	116334633	-	LVIS_2073	-	y	n	COG3464L	transposase
3064	Lactobacillus_casei_BL23_uid59237	ATGTAATCTTTTTTAACAT	0.640351	0.890244	-	790871	790889	gi|191636824|ref|NC_010999.1| Lactobacillus casei BL23 chromosome, complete genome	NC_010999	A	<<	305	789400	191637608	-	LCABL_07930	-	y	n	COG0628R	permease
3051	Lactobacillus_casei_BL23_uid59237	ATGTAAGCTTTTCTGACAT	0.675439	0.939024	+	1810919	1810937	gi|191636824|ref|NC_010999.1| Lactobacillus casei BL23 chromosome, complete genome	NC_010999	C	><	-79	1810496	191638640	glnR	LCABL_18690	-	y	n	COG0789K	GlnR family transcriptional regulator
3048	Lactobacillus_casei_BL23_uid59237	ATGTTAGATTAATTGACAT	0.684211	0.95122	+	3007193	3007211	gi|191636824|ref|NC_010999.1| Lactobacillus casei BL23 chromosome, complete genome	NC_010999	C	><	-160	3005585	191639795	glnP	LCABL_30530	-	y	n	COG0765E	glutamine-binding protein / glutamine transporter permease
3060	Lactobacillus_casei_BL23_uid59237	ATGTGATAATTTTTAACAT	0.666667	0.926829	-	3067744	3067762	gi|191636824|ref|NC_010999.1| Lactobacillus casei BL23 chromosome, complete genome	NC_010999	C	<>	-51	3067795	191639858	ypjH	LCABL_31170	-	y	n	COG0371C	oxidoreductase
3099	Lactobacillus_plantarum_WCFS1_uid62911	ATGTTAGAAATTATAACAT	0.692982	0.963415	+	319893	319911	gi|28376974|ref|NC_004567.1| Lactobacillus plantarum WCFS1, complete genome	NC_004567	C	><	-46	318549	28377266	amtB	lp_0349	-	y	n	COG0004P	ammonium transport protein
3123	Lactobacillus_plantarum_WCFS1_uid62911	ATGTAAATAATATTTACAT	0.657895	0.914634	+	657285	657303	gi|28376974|ref|NC_004567.1| Lactobacillus plantarum WCFS1, complete genome	NC_004567	C	><	-116	656135	28377582	phnD	lp_0715	-	y	n	COG3221P	phosphonates ABC transporter, substrate binding protein (putative)
3132	Lactobacillus_plantarum_WCFS1_uid62911	ATGTAAATATTATTTACAT	0.649123	0.902439	-	657285	657303	gi|28376974|ref|NC_004567.1| Lactobacillus plantarum WCFS1, complete genome	NC_004567	C	<>	-182	657467	28377583	gpp	lp_0717	-	y	n	COG1214O	glycoprotein endopeptidase
3108	Lactobacillus_plantarum_WCFS1_uid62911	ATGTCATAAAATATAACAT	0.684211	0.95122	-	743403	743421	gi|28376974|ref|NC_004567.1| Lactobacillus plantarum WCFS1, complete genome	NC_004567	C	<>	-54	743457	28377653	glnPH1	lp_0802	-	y	n	COG0765E	glutamine ABC transporter, substrate binding and permease protein
3120	Lactobacillus_plantarum_WCFS1_uid62911	ATGTTAGAAAATATCACAC	0.662281	0.920732	-	1443044	1443062	gi|28376974|ref|NC_004567.1| Lactobacillus plantarum WCFS1, complete genome	NC_004567	C	<>	-82	1443126	28378284	glnR	lp_1580	-	y	n	COG0789K	glutamine synthetase repressor
3162	Lactobacillus_plantarum_WCFS1_uid62911	GTGTAAAAATTCGTAACAT	0.627193	0.871951	+	2169646	2169664	gi|28376974|ref|NC_004567.1| Lactobacillus plantarum WCFS1, complete genome	NC_004567	C	><	-138	2167331	28378970	-	lp_2405	-	y	n	COG2755E	prophage Lp2 protein 52
3165	Lactobacillus_plantarum_WCFS1_uid62911	ATGTAAGATGAACTGATAT	0.627193	0.871951	+	2205320	2205338	gi|28376974|ref|NC_004567.1| Lactobacillus plantarum WCFS1, complete genome	NC_004567	C	><	-236	2204797	28379021	-	lp_2460	-	y	n	-	prophage Lp3 protein 21
3102	Lactobacillus_plantarum_WCFS1_uid62911	ATGTTAGATAATATGACAT	0.692982	0.963415	+	2468790	2468808	gi|28376974|ref|NC_004567.1| Lactobacillus plantarum WCFS1, complete genome	NC_004567	C	><	-282	2467216	28379262	dsdA	lp_2776	-	y	n	COG3048E	D-serine dehydratase
3129	Lactobacillus_plantarum_WCFS1_uid62911	ATGTTATATCTTCTAACAT	0.653509	0.908537	+	2525243	2525261	gi|28376974|ref|NC_004567.1| Lactobacillus plantarum WCFS1, complete genome	NC_004567	C	><	-44	2523817	28379306	aspA	lp_2830	-	y	n	COG1027E	aspartate ammonia-lyase
3240	Lactobacillus_rhamnosus_GG_uid59313	ATGTCAAGTGATGTGACAT	0.627193	0.871951	+	516931	516949	gi|258506995|ref|NC_013198.1| Lactobacillus rhamnosus GG, complete genome	NC_013198	C	><	-114	516254	258507503	dhaL	LGG_00508	-	y	n	COG2376G	dihydroxyacetone kinase
3183	Lactobacillus_rhamnosus_GG_uid59313	ATGTTAGCTTTTCTTACAT	0.675439	0.939024	+	2923979	2923997	gi|258506995|ref|NC_013198.1| Lactobacillus rhamnosus GG, complete genome	NC_013198	C	><	-256	2922287	258509857	glnH	LGG_02862	-	y	n	COG0765E	ABC transporter glutamine-binding periplasmic protein
3189	Lactobacillus_rhamnosus_GG_uid59313	ATGTGATAATTGTTAACAT	0.666667	0.926829	-	2993914	2993932	gi|258506995|ref|NC_013198.1| Lactobacillus rhamnosus GG, complete genome	NC_013198	C	<>	-51	2993965	258509923	ybdH	LGG_02928	-	y	n	COG0371C	alcohol dehydrogenase, iron-containing
3282	Lactobacillus_sakei_23K_uid58281	ATGTTTAAAAAAATGACAT	0.631579	0.878049	+	419416	419434	gi|81427616|ref|NC_007576.1| Lactobacillus sakei subsp. sakei 23K, complete genome	NC_007576	C	><	-61	418486	81428024	-	LSA0410	-	y	n	COG0668M	putative mechanosensitive ion CHANEL
3255	Lactobacillus_sakei_23K_uid58281	ATGTTAGGTTTTCTGACAT	0.675439	0.939024	+	1293785	1293803	gi|81427616|ref|NC_007576.1| Lactobacillus sakei subsp. sakei 23K, complete genome	NC_007576	C	><	-77	1293355	81428933	glnR	LSA1322	-	y	n	COG0789K	glutamine synthetase transcriptional regulator
3336	Lactobacillus_salivarius_UCC118_uid58233	ATGTAAAATTTTTTTACAT	0.657895	0.914634	-	253557	253575	gi|90960990|ref|NC_007929.1| Lactobacillus salivarius UCC118, complete genome	NC_007929	C	<>	-119	253676	90961189	-	LSL_0207	-	y	n	COG2017G	galactose mutarotase-like
3318	Lactobacillus_salivarius_UCC118_uid58233	ATGTCAAAAATTATAACAT	0.675439	0.939024	-	288380	288398	gi|90960990|ref|NC_007929.1| Lactobacillus salivarius UCC118, complete genome	NC_007929	C	<>	-41	288421	90961217	amtB	LSL_0235	-	y	n	COG0004P	ammonium transporter
3309	Lactobacillus_salivarius_UCC118_uid58233	ATGTAAAAAAATTTTACAT	0.684211	0.95122	+	956499	956517	gi|90960990|ref|NC_007929.1| Lactobacillus salivarius UCC118, complete genome	NC_007929	C	><	-110	955313	90961905	-	LSL_0928	-	y	n	COG3464L	ISL3 family transposase
3346	Lactobacillus_salivarius_UCC118_uid58233	ATGTAAAATTTTTTTACAT	0.657895	0.914634	-	956499	956517	gi|90960990|ref|NC_007929.1| Lactobacillus salivarius UCC118, complete genome	NC_007929	A	<<	92	955313	90961905	-	LSL_0928	-	y	n	COG3464L	ISL3 family transposase
3351	Lactobacillus_salivarius_UCC118_uid58233	ATGTGATTAATAATCACAT	0.657895	0.914634	+	1196948	1196966	gi|90960990|ref|NC_007929.1| Lactobacillus salivarius UCC118, complete genome	NC_007929	C	><	-141	1195752	90962137	dinP	LSL_1162	-	y	n	COG0389L	DNA polymerase IV
3312	Lactobacillus_salivarius_UCC118_uid58233	ATGTAAAAAAATTTTACAT	0.684211	0.95122	+	1390986	1391004	gi|90960990|ref|NC_007929.1| Lactobacillus salivarius UCC118, complete genome	NC_007929	C	><	-110	1389800	90962311	-	LSL_1339	-	y	n	COG3464L	ISL3 family transposase
3324	Lactobacillus_salivarius_UCC118_uid58233	ATGTTATATTAGGTTACAT	0.666667	0.926829	+	1505922	1505940	gi|90960990|ref|NC_007929.1| Lactobacillus salivarius UCC118, complete genome	NC_007929	C	><	-161	1505042	90962417	glnQ	LSL_1446	-	y	n	COG1126E	glutamine transport ATP-binding protein
5250	Lactococcus_lactis_Il1403_uid57671	ATGTAATATTTACTGACAG	0.631579	0.878049	+	291159	291177	gi|15671982|ref|NC_002662.1| Lactococcus lactis subsp. lactis Il1403, complete genome	NC_002662	C	><	-86	289409	15672272	yciH	L89418	-	y	n	COG0595R	hypothetical protein
5265	Lactococcus_lactis_Il1403_uid57671	ATGTAATTCTATTTTACAT	0.627193	0.871951	-	825592	825610	gi|15671982|ref|NC_002662.1| Lactococcus lactis subsp. lactis Il1403, complete genome	NC_002662	C	<>	-64	825656	15672796	prsA	L25614	-	y	n	COG0462FE	ribose-phosphate pyrophosphokinase
5205	Lactococcus_lactis_Il1403_uid57671	ATGTCACAAAACATAACAT	0.684211	0.95122	+	1637223	1637241	gi|15671982|ref|NC_002662.1| Lactococcus lactis subsp. lactis Il1403, complete genome	NC_002662	C	><	-139	1635861	15673574	amtB	L0236	-	y	n	COG0004P	ammonium transporter
5206	Lactococcus_lactis_Il1403_uid57671	ATGTTAGGTTTTCTGACAT	0.675439	0.939024	-	1816685	1816703	gi|15671982|ref|NC_002662.1| Lactococcus lactis subsp. lactis Il1403, complete genome	NC_002662	A	<<	174	1815855	15673740	ysbD	L199206	-	y	n	COG0586S	hypothetical protein
3414	Leuconostoc_citreum_KM20_uid58481	ATGTTATCTATTATGACAT	0.649123	0.902439	+	161600	161618	gi|170016358|ref|NC_010471.1| Leuconostoc citreum KM20, complete genome	NC_010471	C	><	-85	160100	170016513	-	LCK_00155	-	y	n	COG1027E	aspartate ammonia-lyase
3405	Leuconostoc_citreum_KM20_uid58481	ATGTTAGCTTTTATGACAT	0.657895	0.914634	-	353191	353209	gi|170016358|ref|NC_010471.1| Leuconostoc citreum KM20, complete genome	NC_010471	C	<>	-62	353253	170016703	glnPH1	LCK_00345	-	y	n	COG0765E	amino acid ABC transporter periplasmic protein
3435	Leuconostoc_citreum_KM20_uid58481	GTGTTAGGTTTTCTAACAT	0.635965	0.884146	+	1172034	1172052	gi|170016358|ref|NC_010471.1| Leuconostoc citreum KM20, complete genome	NC_010471	C	><	-78	1171639	170017478	-	LCK_01126	-	y	n	COG0789K	transcriptional regulator
3483	Leuconostoc_gasicomitatum_LMG_18811_uid50385	ATGTCACCTATATTGACAT	0.649123	0.902439	+	277895	277913	gi|300172302|ref|NC_014319.1| Leuconostoc gasicomitatum LMG 18811, complete genome	NC_014319	C	><	-84	276405	300172576	aspA	LEGAS_0274	-	y	n	COG1027E	aspartate ammonia-lyase
3540	Leuconostoc_gasicomitatum_LMG_18811_uid50385	GTGTAACTATTCCTAACAT	0.627193	0.871951	-	328958	328976	gi|300172302|ref|NC_014319.1| Leuconostoc gasicomitatum LMG 18811, complete genome	NC_014319	C	<>	-33	328991	300172627	treB	LEGAS_0325	-	y	n	COG1263G	PTS system trehalose-specific transporter subunit IIBC
3522	Leuconostoc_gasicomitatum_LMG_18811_uid50385	ATGTCATCAAGTGTGACAT	0.635965	0.884146	-	646735	646753	gi|300172302|ref|NC_014319.1| Leuconostoc gasicomitatum LMG 18811, complete genome	NC_014319	C	<>	-92	646827	300172932	hisC	LEGAS_0631	-	y	n	COG0079E	histidinol-phosphate aminotransferase
3465	Leuconostoc_gasicomitatum_LMG_18811_uid50385	ATGTTAGGTTATATAACAT	0.666667	0.926829	-	792537	792555	gi|300172302|ref|NC_014319.1| Leuconostoc gasicomitatum LMG 18811, complete genome	NC_014319	C	<>	-78	792615	300173073	glnR	LEGAS_0772	-	y	n	COG0789K	glutamine synthetase repressor
3459	Leuconostoc_gasicomitatum_LMG_18811_uid50385	ATGTCAAAATAATTGACAT	0.675439	0.939024	-	902684	902702	gi|300172302|ref|NC_014319.1| Leuconostoc gasicomitatum LMG 18811, complete genome	NC_014319	C	<>	-212	902896	300173187	-	LEGAS_0886	-	y	n	-	hypothetical protein
3534	Leuconostoc_gasicomitatum_LMG_18811_uid50385	ATGTTAAATTTACTAACAG	0.631579	0.878049	+	1767847	1767865	gi|300172302|ref|NC_014319.1| Leuconostoc gasicomitatum LMG 18811, complete genome	NC_014319	C	><	-71	1766676	300174043	prfB	LEGAS_1742	-	y	n	COG1186J	peptide chain release factor 2
3564	Leuconostoc_kimchii_IMSNU_11154_uid48589	CTGTTAGATAATCTAACAT	0.666667	0.926829	+	69133	69151	gi|296110131|ref|NC_014136.1| Leuconostoc kimchii IMSNU 11154 chromosome, complete genome	NC_014136	C	><	-83	68667	296110203	-	LKI_00360	-	y	n	COG0511I	hypothetical protein
3576	Leuconostoc_kimchii_IMSNU_11154_uid48589	ATGTTAACTAAAATAACAT	0.657895	0.914634	+	95621	95639	gi|296110131|ref|NC_014136.1| Leuconostoc kimchii IMSNU 11154 chromosome, complete genome	NC_014136	C	><	-95	95083	296110238	-	LKI_00535	-	y	n	COG0456R	Predicted acetyltransferase
3660	Leuconostoc_kimchii_IMSNU_11154_uid48589	CTGTCAAAAATTATAACAT	0.631579	0.878049	+	311462	311480	gi|296110131|ref|NC_014136.1| Leuconostoc kimchii IMSNU 11154 chromosome, complete genome	NC_014136	C	><	-29	310990	296110450	-	LKI_01595	-	y	n	COG1051F	hypothetical protein
3669	Leuconostoc_kimchii_IMSNU_11154_uid48589	GTGTTATAAACGCTTACAT	0.631579	0.878049	+	711869	711887	gi|296110131|ref|NC_014136.1| Leuconostoc kimchii IMSNU 11154 chromosome, complete genome	NC_014136	C	><	-135	710862	296110874	-	LKI_03720	-	y	n	COG0657I	hypothetical protein
3615	Leuconostoc_kimchii_IMSNU_11154_uid48589	ATGTTACTTATCTTGACAT	0.649123	0.902439	+	825055	825073	gi|296110131|ref|NC_014136.1| Leuconostoc kimchii IMSNU 11154 chromosome, complete genome	NC_014136	C	><	-83	823566	296110989	-	LKI_04295	-	y	n	COG1027E	aspartate ammonia-lyase, aspartase
3639	Leuconostoc_kimchii_IMSNU_11154_uid48589	ATGTTAGCTTCTTTAACAT	0.635965	0.884146	-	1049374	1049392	gi|296110131|ref|NC_014136.1| Leuconostoc kimchii IMSNU 11154 chromosome, complete genome	NC_014136	C	<>	-63	1049437	296111214	-	LKI_05425	-	y	n	COG0765E	glutamine ABC transporter, substrate binding and permease protein
3636	Leuconostoc_kimchii_IMSNU_11154_uid48589	ATGTCAGACTATCTCACAA	0.640351	0.890244	-	1343330	1343348	gi|296110131|ref|NC_014136.1| Leuconostoc kimchii IMSNU 11154 chromosome, complete genome	NC_014136	C	<>	-36	1343366	296111495	-	LKI_06845	-	y	n	COG4098L	ATP-dependent DNA helicase/translocase (putative)
3585	Leuconostoc_kimchii_IMSNU_11154_uid48589	ATGTCAGGTTTTATGACAT	0.657895	0.914634	-	1788177	1788195	gi|296110131|ref|NC_014136.1| Leuconostoc kimchii IMSNU 11154 chromosome, complete genome	NC_014136	C	<>	-78	1788255	296111926	-	LKI_09000	-	y	n	COG0789K	glutamine synthetase repressor
3720	Leuconostoc_mesenteroides_ATCC_8293_uid57919	ATGTTAAATTTGTTCACAT	0.657895	0.914634	-	320332	320350	gi|116617174|ref|NC_008531.1| Leuconostoc mesenteroides subsp. mesenteroides ATCC 8293, complete genome	NC_008531	C	<>	-192	320524	116617492	-	LEUM_0368	-	y	n	COG0765E	ABC-type amino acid transport system, permease component
3747	Leuconostoc_mesenteroides_ATCC_8293_uid57919	GTGTCAGGTTTTCTAACAT	0.635965	0.884146	-	689585	689603	gi|116617174|ref|NC_008531.1| Leuconostoc mesenteroides subsp. mesenteroides ATCC 8293, complete genome	NC_008531	C	<>	-80	689665	116617828	-	LEUM_0716	-	y	n	COG0789K	glutamine synthetase repressor
3693	Leuconostoc_mesenteroides_ATCC_8293_uid57919	ATGTTAGAAAATATAACAT	0.701754	0.97561	-	745508	745526	gi|116617174|ref|NC_008531.1| Leuconostoc mesenteroides subsp. mesenteroides ATCC 8293, complete genome	NC_008531	C	<>	-155	745663	116617881	-	LEUM_0770	-	y	n	COG2384R	SAM-dependent methyltransferase
3708	Leuconostoc_mesenteroides_ATCC_8293_uid57919	CTGTTAGATAATCTAACAT	0.666667	0.926829	-	981690	981708	gi|116617174|ref|NC_008531.1| Leuconostoc mesenteroides subsp. mesenteroides ATCC 8293, complete genome	NC_008531	C	<>	-83	981773	116618090	-	LEUM_0983	-	y	n	COG0511I	biotin carboxyl carrier protein
3711	Leuconostoc_mesenteroides_ATCC_8293_uid57919	ATGTCAAATTATTTAACAT	0.666667	0.926829	+	1739840	1739858	gi|116617174|ref|NC_008531.1| Leuconostoc mesenteroides subsp. mesenteroides ATCC 8293, complete genome	NC_008531	C	><	-50	1739002	116618856	-	LEUM_1767	-	y	n	COG3715G	mannose-specific PTS system component IIC
3744	Leuconostoc_mesenteroides_ATCC_8293_uid57919	ATGTGAGAAATTTTAAAAT	0.640351	0.890244	+	2037051	2037069	gi|116617174|ref|NC_008531.1| Leuconostoc mesenteroides subsp. mesenteroides ATCC 8293, complete genome	NC_008531	C	><	-82	2036094	116619143	-	LEUM_2072	-	y	n	COG0679R	AEC family permease
3819	Listeria_innocua_Clip11262_uid61567	ATGTAAGATTATCTAACAT	0.701754	0.97561	-	1333966	1333984	gi|16799079|ref|NC_003212.1| Listeria innocua Clip11262, complete genome	NC_003212	C	<>	-96	1334062	16800404	-	lin1336	-	y	n	COG0789K	hypothetical protein
3822	Listeria_innocua_Clip11262_uid61567	TTGTTAGATAAACTAACAT	0.671053	0.932927	-	1553123	1553141	gi|16799079|ref|NC_003212.1| Listeria innocua Clip11262, complete genome	NC_003212	C	<>	-34	1553157	16800619	-	lin1551	-	y	n	COG0004P	hypothetical protein
3840	Listeria_innocua_Clip11262_uid61567	ATGTTAGAAATTTTCACTT	0.640351	0.890244	+	2956847	2956865	gi|16799079|ref|NC_003212.1| Listeria innocua Clip11262, complete genome	NC_003212	C	><	-67	2956412	16801996	-	lin2937	-	y	n	-	hypothetical protein
3882	Listeria_monocytogenes_Clip80459_uid59317	ATGTTAGAAATAGTTAGAT	0.640351	0.890244	-	360329	360347	gi|226222639|ref|NC_012488.1| Listeria monocytogenes Clip81459, complete genome	NC_012488	C	<>	-82	360411	226222958	-	Lm4b_00350	-	y	n	COG4886S	internalin proteins, peptidoglycan bound protein (LPXTG motif)
3870	Listeria_monocytogenes_Clip80459_uid59317	ATGTAAGATATTCTAACAT	0.701754	0.97561	-	1310890	1310908	gi|226222639|ref|NC_012488.1| Listeria monocytogenes Clip81459, complete genome	NC_012488	C	<>	-96	1310986	226223900	glnR	Lm4b_01307	-	y	n	COG0789K	glutamine synthetase repressor
3873	Listeria_monocytogenes_Clip80459_uid59317	TTGTTAGATAAACTAACAT	0.671053	0.932927	-	1532365	1532383	gi|226222639|ref|NC_012488.1| Listeria monocytogenes Clip81459, complete genome	NC_012488	C	<>	-34	1532399	226224117	-	Lm4b_01526	-	y	n	COG0004P	ammonium transporter NrgA
3885	Listeria_monocytogenes_Clip80459_uid59317	ATGTTAGAAATTTTCACTT	0.640351	0.890244	+	2859243	2859261	gi|226222639|ref|NC_012488.1| Listeria monocytogenes Clip81459, complete genome	NC_012488	C	><	-67	2858808	226225356	-	Lm4b_02779	-	y	n	-	hypothetical protein
3933	Listeria_seeligeri_serovar_1_2b_SLCC3954_uid46215	ATGTAAAAAGTATTGACAT	0.644737	0.896341	-	175159	175177	gi|289433373|ref|NC_013891.1| Listeria seeligeri serovar 1/2b str. SLCC3954, complete genome	NC_013891	C	<>	-222	175381	289433544	spoVG-1	lse_0173	-	y	n	COG2088M	stage V sporulation protein G
3909	Listeria_seeligeri_serovar_1_2b_SLCC3954_uid46215	ATGTAAGATAATCTAACAT	0.710526	0.987805	-	1236399	1236417	gi|289433373|ref|NC_013891.1| Listeria seeligeri serovar 1/2b str. SLCC3954, complete genome	NC_013891	C	<>	-97	1236496	289434580	glnR	lse_1215	-	y	n	COG0789K	transcriptional repressor GlnR
3951	Listeria_seeligeri_serovar_1_2b_SLCC3954_uid46215	ATGTAAGATTTGCTTTCAT	0.640351	0.890244	+	1380494	1380512	gi|289433373|ref|NC_013891.1| Listeria seeligeri serovar 1/2b str. SLCC3954, complete genome	NC_013891	C	><	-139	1379726	289434716	-	lse_1351	-	y	n	-	hypothetical protein
3918	Listeria_seeligeri_serovar_1_2b_SLCC3954_uid46215	TTGTTAGATAAACTAACAT	0.671053	0.932927	-	1461258	1461276	gi|289433373|ref|NC_013891.1| Listeria seeligeri serovar 1/2b str. SLCC3954, complete genome	NC_013891	C	<>	-33	1461291	289434796	nrgA	lse_1431	-	y	n	COG0004P	ammonium transporter
3930	Listeria_seeligeri_serovar_1_2b_SLCC3954_uid46215	ATGTAAACTATTTTAACAT	0.649123	0.902439	+	2709481	2709499	gi|289433373|ref|NC_013891.1| Listeria seeligeri serovar 1/2b str. SLCC3954, complete genome	NC_013891	C	><	-48	2709200	289435998	-	lse_2637	-	y	n	-	hypothetical protein
4002	Listeria_welshimeri_serovar_6b_SLCC5334_uid61605	TTGTAACTAATGCTCACAT	0.635965	0.884146	-	165197	165215	gi|116871422|ref|NC_008555.1| Listeria welshimeri serovar 6b str. SLCC5334, complete genome	NC_008555	C	<>	-50	165247	116871585	spoVG-1	lwe0165	-	y	n	COG2088M	regulatory protein SpoVG
3978	Listeria_welshimeri_serovar_6b_SLCC5334_uid61605	ATGTAAGATAATCTAACAT	0.710526	0.987805	-	1305220	1305238	gi|116871422|ref|NC_008555.1| Listeria welshimeri serovar 6b str. SLCC5334, complete genome	NC_008555	C	<>	-98	1305318	116872729	glnR	lwe1313	-	y	n	COG0789K	transcriptional repressor GlnR
3990	Listeria_welshimeri_serovar_6b_SLCC5334_uid61605	TTGTTAGATTATCTAACAT	0.662281	0.920732	-	1525979	1525997	gi|116871422|ref|NC_008555.1| Listeria welshimeri serovar 6b str. SLCC5334, complete genome	NC_008555	C	<>	-127	1526106	116872945	nrgA	lwe1529	-	y	n	COG0004P	ammonium transporter
3987	Listeria_welshimeri_serovar_6b_SLCC5334_uid61605	TTGTTAGATAAACTAACAT	0.671053	0.932927	-	1526073	1526091	gi|116871422|ref|NC_008555.1| Listeria welshimeri serovar 6b str. SLCC5334, complete genome	NC_008555	C	<>	-33	1526106	116872945	nrgA	lwe1529	-	y	n	COG0004P	ammonium transporter
3999	Listeria_welshimeri_serovar_6b_SLCC5334_uid61605	ATGTTAGAAATTTTCACTT	0.640351	0.890244	+	2778231	2778249	gi|116871422|ref|NC_008555.1| Listeria welshimeri serovar 6b str. SLCC5334, complete genome	NC_008555	C	><	-68	2777798	116874159	-	lwe2743	-	y	n	-	hypothetical protein
4123	Lysinibacillus_sphaericus_C3_41_uid58945	ATGTAAGATTAAATAAGAT	0.631579	0.878049	+	124803	124821	gi|169825414|ref|NC_010381.1| Lysinibacillus sphaericus C3-41 plasmid pBsph, complete sequence	NC_010381	A	>>	117	124938	169825558	-	Bsph_p144	-	y	n	COG4974L	phage integrase family protein
4038	Lysinibacillus_sphaericus_C3_41_uid58945	ATGTTAGAAAACCTAACAT	0.719298	1	+	205797	205815	gi|169825618|ref|NC_010382.1| Lysinibacillus sphaericus C3-41 chromosome, complete genome	NC_010382	C	><	-228	205246	169825792	-	Bsph_0186	-	y	n	COG0347E	nitrogen regulatory protein P-II (PII signal transducing protein)
4050	Lysinibacillus_sphaericus_C3_41_uid58945	ATGTTAGGTTTTCTAACAT	0.675439	0.939024	-	205797	205815	gi|169825618|ref|NC_010382.1| Lysinibacillus sphaericus C3-41 chromosome, complete genome	NC_010382	C	<>	-163	205960	169825793	-	Bsph_0187	-	y	n	COG1488H	nicotinate phosphoribosyltransferase
4071	Lysinibacillus_sphaericus_C3_41_uid58945	ATGTCAAAAATTCTAACAA	0.653509	0.908537	-	1037326	1037344	gi|169825618|ref|NC_010382.1| Lysinibacillus sphaericus C3-41 chromosome, complete genome	NC_010382	C	<>	-174	1037500	169826565	-	Bsph_0981	-	y	n	COG2204T	sporulation initiation phosphotransferase F
4056	Lysinibacillus_sphaericus_C3_41_uid58945	ATGTCAGGTTTCCTAACAT	0.675439	0.939024	-	1761974	1761992	gi|169825618|ref|NC_010382.1| Lysinibacillus sphaericus C3-41 chromosome, complete genome	NC_010382	C	<>	-103	1762077	169827237	glnR	Bsph_1667	-	y	n	COG0789K	HTH-type transcriptional regulator
4065	Lysinibacillus_sphaericus_C3_41_uid58945	ATGTAAGGTTTTATAACAT	0.657895	0.914634	-	1819929	1819947	gi|169825618|ref|NC_010382.1| Lysinibacillus sphaericus C3-41 chromosome, complete genome	NC_010382	C	<>	-74	1820003	169827300	-	Bsph_1732	-	y	n	COG0174E	glutamine synthetase
4170	Lysinibacillus_sphaericus_C3_41_uid58945	CTGTTAGCTTTTCTAACAT	0.631579	0.878049	+	3856042	3856060	gi|169825618|ref|NC_010382.1| Lysinibacillus sphaericus C3-41 chromosome, complete genome	NC_010382	C	><	-148	3854623	169829420	-	Bsph_3980	-	y	n	COG0544O	trigger factor (TF)
4218	Macrococcus_caseolyticus_JCSC5402_uid59003	ATGTAAGGAAACCTTACAT	0.701754	0.97561	-	993791	993809	gi|222150250|ref|NC_011999.1| Macrococcus caseolyticus JCSC5402, complete genome	NC_011999	C	<>	-103	993894	222151148	glnR	MCCL_0899	-	y	n	COG0789K	glutamine synthetase repressor homolog
4299	Oceanobacillus_iheyensis_HTE831_uid57867	ATGTCACAACAACTTACAT	0.671053	0.932927	-	956323	956341	gi|23097455|ref|NC_004193.1| Oceanobacillus iheyensis HTE831, complete genome	NC_004193	C	<>	-144	956467	23098362	-	OB0907	-	y	n	-	hypothetical protein
4336	Oceanobacillus_iheyensis_HTE831_uid57867	TTGTTAGAAAATCTTACAA	0.640351	0.890244	+	996884	996902	gi|23097455|ref|NC_004193.1| Oceanobacillus iheyensis HTE831, complete genome	NC_004193	A	>>	138	997040	23098406	-	OB0951	-	y	n	-	hypothetical protein
4287	Oceanobacillus_iheyensis_HTE831_uid57867	ATGTTAGATTTCCTAACAT	0.692982	0.963415	+	1262231	1262249	gi|23097455|ref|NC_004193.1| Oceanobacillus iheyensis HTE831, complete genome	NC_004193	C	><	-39	1261869	23098667	glnB	OB1212	-	y	n	COG0347E	nitrogen regulatory PII protein
4293	Oceanobacillus_iheyensis_HTE831_uid57867	ATGTTAGTATTTCTAACAT	0.684211	0.95122	-	1692147	1692165	gi|23097455|ref|NC_004193.1| Oceanobacillus iheyensis HTE831, complete genome	NC_004193	C	<>	-81	1692228	23099105	glnR	OB1650	-	y	n	COG0789K	glutamine synthetase transcription repressor
4278	Oceanobacillus_iheyensis_HTE831_uid57867	ATGTAAGAAAACCTTACAT	0.719298	1	+	2688680	2688698	gi|23097455|ref|NC_004193.1| Oceanobacillus iheyensis HTE831, complete genome	NC_004193	C	><	-640	2686337	23100078	ilvB	OB2623	-	y	n	COG0028EH	acetolactate synthase large subunit
4416	Oenococcus_oeni_PSU_1_uid59417	ATGTCAATTAAGCTGACAT	0.675439	0.939024	-	370141	370159	gi|116490126|ref|NC_008528.1| Oenococcus oeni PSU-1, complete genome	NC_008528	C	<>	-119	370260	116490466	-	OEOE_0379	-	y	n	COG3444G	phosphotransferase system, mannose/fructose/N-acetylgalactosamine-specific component IIB
4413	Oenococcus_oeni_PSU_1_uid59417	ATGTTAGGAAAGCTAACAT	0.701754	0.97561	-	890598	890616	gi|116490126|ref|NC_008528.1| Oenococcus oeni PSU-1, complete genome	NC_008528	C	<>	-67	890665	116490984	-	OEOE_0951	-	y	n	COG0789K	glutamine synthetase repressor
4446	Oenococcus_oeni_PSU_1_uid59417	CTGTCAGGAAATTTGACAT	0.640351	0.890244	-	1256264	1256282	gi|116490126|ref|NC_008528.1| Oenococcus oeni PSU-1, complete genome	NC_008528	C	<>	-71	1256335	116491338	-	OEOE_1349	-	y	n	-	hypothetical protein
4605	Paenibacillus_JDR_2_uid59021	ATGTCACATATATTAACAA	0.627193	0.871951	-	1281923	1281941	gi|251794036|ref|NC_012914.1| Paenibacillus sp. JDR-2, complete genome	NC_012914	C	<>	-75	1281998	251795105	-	Pjdr2_1070	-	y	n	COG0252EJ	asparaginase
4497	Paenibacillus_JDR_2_uid59021	ATGTTATGTTATCTTACAT	0.666667	0.926829	-	2648289	2648307	gi|251794036|ref|NC_012914.1| Paenibacillus sp. JDR-2, complete genome	NC_012914	C	<>	-147	2648436	251796269	-	Pjdr2_2258	-	y	n	COG0296G	1,4-alpha-glucan branching enzyme
4503	Paenibacillus_JDR_2_uid59021	ATGTAATGATTGCTAACAT	0.666667	0.926829	-	3233255	3233273	gi|251794036|ref|NC_012914.1| Paenibacillus sp. JDR-2, complete genome	NC_012914	C	<>	-208	3233463	251796810	-	Pjdr2_2803	-	y	n	COG3665S	urea carboxylase-associated protein 2
4611	Paenibacillus_JDR_2_uid59021	GTGTTAGGTTAGATAACAT	0.627193	0.871951	-	3307235	3307253	gi|251794036|ref|NC_012914.1| Paenibacillus sp. JDR-2, complete genome	NC_012914	C	<>	-64	3307299	251796878	-	Pjdr2_2874	-	y	n	COG1126E	ABC transporter
4539	Paenibacillus_JDR_2_uid59021	ATGTTACTTTATATAACAT	0.649123	0.902439	+	3802989	3803007	gi|251794036|ref|NC_012914.1| Paenibacillus sp. JDR-2, complete genome	NC_012914	C	><	-56	3801365	251797318	-	Pjdr2_3327	-	y	n	COG3835KT	transcriptional regulator, PucR family
	Paenibacillus_JDR_2_uid59021	TTGTCACATAAGTTAACAT	0.635965	0.884146	-	4026079	4026097	gi|251794036|ref|NC_012914.1| Paenibacillus sp. JDR-2, complete genome	NC_012914	C	<>	-198	4026277	251797535	-	Pjdr2_3547	-			COG0004P	ammonium transporter
4482	Paenibacillus_JDR_2_uid59021	ATGTTAGGTAATATGACAT	0.675439	0.939024	+	4981672	4981690	gi|251794036|ref|NC_012914.1| Paenibacillus sp. JDR-2, complete genome	NC_012914	C	><	-85	4981300	251798305	-	Pjdr2_4328	-	y	n	COG0831E	urease subunit gamma
4617	Paenibacillus_JDR_2_uid59021	ATGTAATATTATATAACAC	0.627193	0.871951	+	5395238	5395256	gi|251794036|ref|NC_012914.1| Paenibacillus sp. JDR-2, complete genome	NC_012914	C	><	-87	5394366	251798664	-	Pjdr2_4695	-	y	n	COG1116P	ABC transporter
4506	Paenibacillus_JDR_2_uid59021	ATGTCATTTTAACTAACAT	0.666667	0.926829	+	5485610	5485628	gi|251794036|ref|NC_012914.1| Paenibacillus sp. JDR-2, complete genome	NC_012914	C	><	-100	5484068	251798734	-	Pjdr2_4767	-	y	n	COG2308S	hypothetical protein
4557	Paenibacillus_JDR_2_uid59021	ATGTGAGGTATACTTACAA	0.644737	0.896341	+	5496628	5496646	gi|251794036|ref|NC_012914.1| Paenibacillus sp. JDR-2, complete genome	NC_012914	C	><	-153	5495069	251798745	-	Pjdr2_4778	-	y	n	COG0174E	glutamine synthetase
4509	Paenibacillus_JDR_2_uid59021	ATGTCATATTATATCACAT	0.666667	0.926829	+	5647320	5647338	gi|251794036|ref|NC_012914.1| Paenibacillus sp. JDR-2, complete genome	NC_012914	C	><	-99	5646556	251798897	-	Pjdr2_4931	-	y	n	COG1335Q	isochorismatase hydrolase
4494	Paenibacillus_JDR_2_uid59021	TTGTTAGATAATCTAACAT	0.671053	0.932927	-	5920163	5920181	gi|251794036|ref|NC_012914.1| Paenibacillus sp. JDR-2, complete genome	NC_012914	C	<>	-99	5920262	251799121	-	Pjdr2_5155	-	y	n	COG1231E	amine oxidase
4470	Paenibacillus_JDR_2_uid59021	ATGTCATATATACTAACAT	0.684211	0.95122	+	6672583	6672601	gi|251794036|ref|NC_012914.1| Paenibacillus sp. JDR-2, complete genome	NC_012914	C	><	-46	6670327	251799773	-	Pjdr2_5813	-	y	n	COG0840NT	methyl-accepting chemotaxis sensory transducer
4524	Paenibacillus_JDR_2_uid59021	ATGTCAACATACTTGACAT	0.657895	0.914634	+	6787490	6787508	gi|251794036|ref|NC_012914.1| Paenibacillus sp. JDR-2, complete genome	NC_012914	C	><	-250	6784820	251799876	-	Pjdr2_5917	-	y	n	COG1251C	nitrite reductase (NAD(P)H), large subunit
4548	Paenibacillus_JDR_2_uid59021	ATGTCAAGTATGTTGACAT	0.649123	0.902439	-	6787490	6787508	gi|251794036|ref|NC_012914.1| Paenibacillus sp. JDR-2, complete genome	NC_012914	C	<>	-115	6787605	251799877	-	Pjdr2_5918	-	y	n	COG3707T	ANTAR domain protein with unknown sensor
4528	Paenibacillus_JDR_2_uid59021	ATGTTAGAATAGATAACAA	0.653509	0.908537	+	7025670	7025688	gi|251794036|ref|NC_012914.1| Paenibacillus sp. JDR-2, complete genome	NC_012914	A	>>	210	7025898	251800097	-	Pjdr2_6139	-	y	n	COG1349KG	DeoR family transcriptional regulator
4530	Paenibacillus_JDR_2_uid59021	ATGTTAGAATAGATAACAA	0.653509	0.908537	+	7025670	7025688	gi|251794036|ref|NC_012914.1| Paenibacillus sp. JDR-2, complete genome	NC_012914	C	><	-48	7024834	251800096	-	Pjdr2_6138	-	y	n	COG1402R	creatininase
4627	Paenibacillus_JDR_2_uid59021	GTGTGAATTTAACTAACAT	0.627193	0.871951	-	7040234	7040252	gi|251794036|ref|NC_012914.1| Paenibacillus sp. JDR-2, complete genome	NC_012914	A	<<	174	7037385	251800109	-	Pjdr2_6151	-	y	n	COG0642T	GAF sensor hybrid histidine kinase
	Pediococcus_pentosaceus_ATCC_25745_uid57981	ATGTCATGACTTTTTACAT	0.627193	0.871951	-	301184	301202	gi|116491818|ref|NC_008525.1| Pediococcus pentosaceus ATCC 25745, complete genome	NC_008525	C	<>	-117	301301	116492058	-	PEPE_0254	-	y	n	COG3238S	hypothetical protein
	Pediococcus_pentosaceus_ATCC_25745_uid57981	ATGTTACATTTTCTAACAT	0.675439	0.939024	-	775281	775299	gi|116491818|ref|NC_008525.1| Pediococcus pentosaceus ATCC 25745, complete genome	NC_008525	C	<>	-81	775362	116492506	-	PEPE_0738	-	y	n	COG0789K	glutamine synthetase repressor
	Pediococcus_pentosaceus_ATCC_25745_uid57981	ATGTTAATATCGTTAACAT	0.627193	0.871951	-	941233	941251	gi|116491818|ref|NC_008525.1| Pediococcus pentosaceus ATCC 25745, complete genome	NC_008525	C	<>	-159	941392	116492704	-	PEPE_0940	-	y	n	COG0597MU	signal peptidase II
	Pediococcus_pentosaceus_ATCC_25745_uid57981	ATGTTAGATAACCTAACAT	0.710526	0.987805	+	1065653	1065671	gi|116491818|ref|NC_008525.1| Pediococcus pentosaceus ATCC 25745, complete genome	NC_008525	C	><	-34	1064186	116492831	-	PEPE_1068	-	y	n	COG0765E	ABC-type amino acid transport system, permease and periplasmic component
4662	Staphylococcus_carnosus_TM300_uid59401	ATGTAAAATAAATTTACAA	0.635965	0.884146	-	740284	740302	gi|224475494|ref|NC_012121.1| Staphylococcus carnosus subsp. carnosus TM300 chromosome, complete genome	NC_012121	C	<>	-98	740382	224476228	-	Sca_0739	-	y	n	COG0772D	putative cell division protein
4638	Staphylococcus_carnosus_TM300_uid59401	ATGTAAGGTTTTCTGACAT	0.675439	0.939024	+	969464	969482	gi|224475494|ref|NC_012121.1| Staphylococcus carnosus subsp. carnosus TM300 chromosome, complete genome	NC_012121	C	><	-85	969032	224476445	-	Sca_0958	-	y	n	COG0789K	putative MerR family transcriptional regulator
4668	Staphylococcus_carnosus_TM300_uid59401	CTGTTAAAATATATAACAT	0.631579	0.878049	+	1537027	1537045	gi|224475494|ref|NC_012121.1| Staphylococcus carnosus subsp. carnosus TM300 chromosome, complete genome	NC_012121	C	><	-194	1536393	224476997	-	Sca_1513	-	y	n	COG1464P	hypothetical protein
4689	Staphylococcus_epidermidis_ATCC_12228_uid57861	ATGTAAGGTTTTCTGACAT	0.675439	0.939024	-	996423	996441	gi|27466918|ref|NC_004461.1| Staphylococcus epidermidis ATCC 12228 chromosome, complete genome	NC_004461	C	<>	-88	996511	27467904	-	SE0986	-	y	n	COG0789K	glutamine synthetase repressor
4722	Staphylococcus_epidermidis_ATCC_12228_uid57861	ATGTAAAAAGTGGTTACAT	0.644737	0.896341	+	1386680	1386698	gi|27466918|ref|NC_004461.1| Staphylococcus epidermidis ATCC 12228 chromosome, complete genome	NC_004461	C	><	-172	1385024	27468274	-	SE1356	-	y	n	COG0833E	lysine-specific permease
4716	Staphylococcus_epidermidis_ATCC_12228_uid57861	ATGTCACTTTAAGTTACAT	0.649123	0.902439	+	1697762	1697780	gi|27466918|ref|NC_004461.1| Staphylococcus epidermidis ATCC 12228 chromosome, complete genome	NC_004461	C	><	-96	1696434	27468562	-	SE1644	-	y	n	COG0004P	probabale ammonium transporter
4839	Staphylococcus_haemolyticus_JCSC1435_uid62919	ATGTAAGAATACCTCAAAT	0.657895	0.914634	-	1215312	1215330	gi|70725001|ref|NC_007168.1| Staphylococcus haemolyticus JCSC1435 chromosome, complete genome	NC_007168	C	<>	-54	1215366	70726191	fhs	SH1190	-	y	n	COG2759F	formate--tetrahydrofolate ligase
4833	Staphylococcus_haemolyticus_JCSC1435_uid62919	ATGTTAGGTTTTCTTACAT	0.675439	0.939024	+	1644464	1644482	gi|70725001|ref|NC_007168.1| Staphylococcus haemolyticus JCSC1435 chromosome, complete genome	NC_007168	C	><	-86	1644031	70726602	glnR	SH1601	-	y	n	COG0789K	glutamine synthetase repressor
4959	Staphylococcus_lugdunensis_HKU09_01_uid46233	ATGTCAAAATAATTAACAT	0.675439	0.939024	+	593041	593059	gi|289549371|ref|NC_013893.1| Staphylococcus lugdunensis HKU09-01 chromosome, complete genome	NC_013893	C	><	-207	591275	289549902	-	SLGD_00531	-	y	n	COG0069E	Ferredoxin-dependent glutamate synthase
4962	Staphylococcus_lugdunensis_HKU09_01_uid46233	ATGTCACAAATTGTTACAT	0.675439	0.939024	-	906034	906052	gi|289549371|ref|NC_013893.1| Staphylococcus lugdunensis HKU09-01 chromosome, complete genome	NC_013893	C	<>	-203	906237	289550214	-	SLGD_00843	-	y	n	COG3314S	hypothetical protein
5031	Staphylococcus_lugdunensis_HKU09_01_uid46233	ATGTAACATAATATAACAA	0.635965	0.884146	-	1038989	1039007	gi|289549371|ref|NC_013893.1| Staphylococcus lugdunensis HKU09-01 chromosome, complete genome	NC_013893	C	<>	-96	1039085	289550334	-	SLGD_00979	-	y	n	COG0004P	ammonium transporter family protein
4968	Staphylococcus_lugdunensis_HKU09_01_uid46233	ATGTCATTTAAACTAACAT	0.675439	0.939024	-	1377359	1377377	gi|289549371|ref|NC_013893.1| Staphylococcus lugdunensis HKU09-01 chromosome, complete genome	NC_013893	C	<>	-88	1377447	289550650	-	SLGD_01336	-	y	n	COG0484O	Chaperone protein DnaJ
4971	Staphylococcus_lugdunensis_HKU09_01_uid46233	ATGTCAGGTTTTCTAACAT	0.675439	0.939024	+	1632860	1632878	gi|289549371|ref|NC_013893.1| Staphylococcus lugdunensis HKU09-01 chromosome, complete genome	NC_013893	C	><	-113	1632427	289550897	-	SLGD_01583	-	y	n	COG0789K	FemC, factor involved in methicillin resistance/Glutamine synthetase repressor
5043	Staphylococcus_lugdunensis_HKU09_01_uid46233	TTGTAATAAATTTTAACAT	0.635965	0.884146	+	2282776	2282794	gi|289549371|ref|NC_013893.1| Staphylococcus lugdunensis HKU09-01 chromosome, complete genome	NC_013893	C	><	-197	2280558	289551507	-	SLGD_02196	-	y	n	COG0025P	Na+/H+ antiporter
5097	Staphylococcus_saprophyticus_ATCC_15305_uid58411	ATGTTATAAAAGTTAACAT	0.684211	0.95122	+	406615	406633	gi|73661309|ref|NC_007350.1| Staphylococcus saprophyticus subsp. saprophyticus ATCC 15305, complete genome	NC_007350	C	><	-102	406040	73661679	-	SSP0370	-	y	n	COG1247M	acetyltransferase
5139	Staphylococcus_saprophyticus_ATCC_15305_uid58411	ATGTTAACTTTTATAACAT	0.640351	0.890244	-	406615	406633	gi|73661309|ref|NC_007350.1| Staphylococcus saprophyticus subsp. saprophyticus ATCC 15305, complete genome	NC_007350	C	<>	-139	406754	73661680	-	SSP0371	-	y	n	COG3764M	sortase A
5100	Staphylococcus_saprophyticus_ATCC_15305_uid58411	ATGTAAGGTTTTCTAACAT	0.675439	0.939024	+	1503282	1503300	gi|73661309|ref|NC_007350.1| Staphylococcus saprophyticus subsp. saprophyticus ATCC 15305, complete genome	NC_007350	C	><	-83	1502849	73662761	-	SSP1452	-	y	n	COG0789K	glutamine synthetase repressor
5178	Staphylococcus_saprophyticus_ATCC_15305_uid58411	ATGTACCGAAACCTAACAT	0.631579	0.878049	+	1678388	1678406	gi|73661309|ref|NC_007350.1| Staphylococcus saprophyticus subsp. saprophyticus ATCC 15305, complete genome	NC_007350	C	><	-161	1677562	73662915	-	SSP1606	-	y	n	COG2963L	transposase
5109	Staphylococcus_saprophyticus_ATCC_15305_uid58411	ATGTTAAGTAAATTTACAT	0.657895	0.914634	+	1679268	1679286	gi|73661309|ref|NC_007350.1| Staphylococcus saprophyticus subsp. saprophyticus ATCC 15305, complete genome	NC_007350	C	><	-119	1678976	73662917	-	SSP1608	-	y	n	-	hypothetical protein
5266	Streptococcus_agalactiae_2603V_R_uid57943	ATGTTAGAAAACGTAACAT	0.701754	0.97561	-	1486321	1486339	gi|22536185|ref|NC_004116.1| Streptococcus agalactiae 2603V/R, complete genome	NC_004116	A	<<	90	1485311	22537608	-	SAG1465	-	y	n	-	protease
5274	Streptococcus_agalactiae_2603V_R_uid57951	ATGTGAGATTTTATGACAT	0.675439	0.939024	+	1759339	1759357	gi|22536185|ref|NC_004116.1| Streptococcus agalactiae 2603V/R, complete genome	NC_004116	C	><	-75	1758911	22537903	glnR	SAG1764	-	y	n	COG0789K	GlnR family transcriptional regulator
5292	Streptococcus_agalactiae_2603V_R_uid57969	TTGTTAGGTTACCTAACAT	0.644737	0.896341	+	713021	713039	gi|22536185|ref|NC_004116.1| Streptococcus agalactiae 2603V/R, complete genome	NC_004116	C	><	-44	712240	22536882	-	SAG0718	-	y	n	COG1126E	amino acid ABC transporter ATP-binding protein
5301	Streptococcus_agalactiae_2603V_R_uid57978	ATGTTATAATAGCTTTCAT	0.640351	0.890244	-	957516	957534	gi|22536185|ref|NC_004116.1| Streptococcus agalactiae 2603V/R, complete genome	NC_004116	C	<>	-92	957608	22537113	-	SAG0952	-	y	n	COG2813J	hypothetical protein
6072	Streptococcus_dysgalactiae_equisimilis_GGS_124_uid59103	ATGTCATAAAACCTAACAT	0.701754	0.97561	-	1264791	1264809	gi|251781468|ref|NC_012891.1| Streptococcus dysgalactiae subsp. equisimilis GGS_124 chromosome chromosome 1, complete sequence	NC_012891	C	<>	-97	1264888	251782718	glnH	SDEG_1312	-	y	n	COG0765E	glutamine-binding protein/glutamine transportsystem permease
6078	Streptococcus_dysgalactiae_equisimilis_GGS_124_uid59103	ATGTCATATTATCTAACAT	0.684211	0.95122	+	1864500	1864518	gi|251781468|ref|NC_012891.1| Streptococcus dysgalactiae subsp. equisimilis GGS_124 chromosome chromosome 1, complete sequence	NC_012891	C	><	-77	1864070	251783323	-	SDEG_1932	-	y	n	COG0789K	MerR family transcriptional regulator
6033	Streptococcus_equi_4047_uid59259	ATGTTATGTTTTCTGACAT	0.657895	0.914634	-	331327	331345	gi|225869487|ref|NC_012471.1| Streptococcus equi subsp. equi 4047, complete genome	NC_012471	C	<>	-76	331403	225869800	-	SEQ_0350	-	y	n	COG0789K	MerR family regulatory protein
6066	Streptococcus_equi_4047_uid59259	TTGTCAATATTTCTTACAT	0.627193	0.871951	-	860779	860797	gi|225869487|ref|NC_012471.1| Streptococcus equi subsp. equi 4047, complete genome	NC_012471	C	<>	-168	860947	225870274	-	SEQ_0889	-	y	n	COG1925G	phosphocarrier protein HPr
6058	Streptococcus_equi_4047_uid59259	ATGTCAGGCTTTTTCACAT	0.635965	0.884146	+	1440210	1440228	gi|225869487|ref|NC_012471.1| Streptococcus equi subsp. equi 4047, complete genome	NC_012471	A	>>	196	1440424	225870762	-	SEQ_1438	-	y	n	COG2182G	maltose/maltodextrin-binding protein precursor
6060	Streptococcus_equi_4047_uid59259	ATGTCAGGCTTTTTCACAT	0.635965	0.884146	+	1440210	1440228	gi|225869487|ref|NC_012471.1| Streptococcus equi subsp. equi 4047, complete genome	NC_012471	C	><	-51	1439155	225870761	-	SEQ_1437	-	y	n	COG1609K	LacI family transcriptional repressor
5892	Streptococcus_gallolyticus_ATCC_BAA_2069_uid63617	ATGTTAGAAAACCTTACAT	0.719298	1	-	502466	502484	gi|325977200|ref|NC_015215.1| Streptococcus gallolyticus subsp. gallolyticus ATCC BAA-2069, complete genome	NC_015215	C	<>	-184	502650	325977664	asnA	SGGBAA2069_c04640	-	y	n	-	asparagine synthetase AsnA
5931	Streptococcus_gallolyticus_ATCC_BAA_2069_uid63617	ATGTTAGATTTTATAACAT	0.675439	0.939024	-	692134	692152	gi|325977200|ref|NC_015215.1| Streptococcus gallolyticus subsp. gallolyticus ATCC BAA-2069, complete genome	NC_015215	C	<>	-99	692233	325977865	acnA	SGGBAA2069_c06650	-	y	n	-	aconitate hydratase 1
5922	Streptococcus_gallolyticus_ATCC_BAA_2069_uid63617	ATGTCACAAAATATAACAT	0.684211	0.95122	+	1339125	1339143	gi|325977200|ref|NC_015215.1| Streptococcus gallolyticus subsp. gallolyticus ATCC BAA-2069, complete genome	NC_015215	C	><	-142	1337652	325978484	gdh	SGGBAA2069_c12840	-	y	n	-	glutamate dehydrogenase
5967	Streptococcus_gallolyticus_ATCC_BAA_2069_uid63617	ATGTTATATTTTGTGACAT	0.657895	0.914634	-	1339125	1339143	gi|325977200|ref|NC_015215.1| Streptococcus gallolyticus subsp. gallolyticus ATCC BAA-2069, complete genome	NC_015215	C	<>	-123	1339248	325978485	-	SGGBAA2069_c12850	-	y	n	-	hypothetical protein
5896	Streptococcus_gallolyticus_ATCC_BAA_2069_uid63617	ATGTTAGAAAACCTCACAT	0.719298	1	-	1482447	1482465	gi|325977200|ref|NC_015215.1| Streptococcus gallolyticus subsp. gallolyticus ATCC BAA-2069, complete genome	NC_015215	A	<<	96	1480360	325978625	uvrB	SGGBAA2069_c14250	-	y	n	-	excinuclease ABC, B subunit
5943	Streptococcus_gallolyticus_ATCC_BAA_2069_uid63617	TTGTCAGATAATCTTACAT	0.671053	0.932927	-	1638995	1639013	gi|325977200|ref|NC_015215.1| Streptococcus gallolyticus subsp. gallolyticus ATCC BAA-2069, complete genome	NC_015215	C	<>	-49	1639044	325978781	glnQ3	SGGBAA2069_c15810	-	y	n	-	putative glutamine transport system ATP-binding protein
5916	Streptococcus_gallolyticus_ATCC_BAA_2069_uid63617	ATGTTAGATAATATAACAT	0.692982	0.963415	+	1769699	1769717	gi|325977200|ref|NC_015215.1| Streptococcus gallolyticus subsp. gallolyticus ATCC BAA-2069, complete genome	NC_015215	C	><	-101	1768381	325978908	amtB	SGGBAA2069_c17080	-	y	n	-	Ammonium transporter 1
6015	Streptococcus_gallolyticus_ATCC_BAA_2069_uid63617	ATGTCATAAAAAGTATCAT	0.631579	0.878049	-	1852245	1852263	gi|325977200|ref|NC_015215.1| Streptococcus gallolyticus subsp. gallolyticus ATCC BAA-2069, complete genome	NC_015215	C	<>	-196	1852441	325978997	braB	SGGBAA2069_c17970	-	y	n	-	putative branched-chain amino acid carrier protein
5907	Streptococcus_gallolyticus_ATCC_BAA_2069_uid63617	ATGTAAGAAAATATGACAT	0.701754	0.97561	+	2002055	2002073	gi|325977200|ref|NC_015215.1| Streptococcus gallolyticus subsp. gallolyticus ATCC BAA-2069, complete genome	NC_015215	C	><	-75	2001627	325979148	glnR	SGGBAA2069_c19480	-	y	n	-	glutamine synthetase repressor
5847	Streptococcus_gordonii_Challis_substr__CH1_uid57667	ATGTTAGGTTATATGACAT	0.666667	0.926829	+	1087526	1087544	gi|157149651|ref|NC_009785.1| Streptococcus gordonii str. Challis substr. CH1, complete genome	NC_009785	C	><	-91	1085996	157150220	-	SGO_1037	-	y	n	COG0765E	glutamine ABC transporter permease and substrate binding protein
5841	Streptococcus_gordonii_Challis_substr__CH1_uid57667	ATGTCAGAAAACATTACAT	0.701754	0.97561	+	1782194	1782212	gi|157149651|ref|NC_009785.1| Streptococcus gordonii str. Challis substr. CH1, complete genome	NC_009785	C	><	-173	1780081	157151652	hppH	SGO_1715	-	y	n	COG4166E	oligopeptide-binding lipoprotein
5790	Streptococcus_mitis_B6_uid46097	ATGTTATAAAATGTAACAT	0.684211	0.95122	-	344970	344988	gi|289166909|ref|NC_013853.1| Streptococcus mitis B6, complete genome	NC_013853	C	<>	-77	345047	289167220	glnR	smi_0348	-	y	n	COG0789K	transcriptional repressor of the glutamine synthetase gene
5808	Streptococcus_mitis_B6_uid46097	GTGTTAGATAATATAACAT	0.653509	0.908537	-	631470	631488	gi|289166909|ref|NC_013853.1| Streptococcus mitis B6, complete genome	NC_013853	C	<>	-47	631517	289167531	-	smi_0683	-	y	n	COG0004P	ammonium transporter, Amp/Mep/NrgA family
5814	Streptococcus_mitis_B6_uid46097	ATGTTATATTATCTAACAC	0.644737	0.896341	+	631470	631488	gi|289166909|ref|NC_013853.1| Streptococcus mitis B6, complete genome	NC_013853	C	><	-202	629970	289167530	-	smi_0682	-	y	n	COG1249C	oxidoreductase, pyridine nucleotide-disulfide class I, Mercury (II) reductase
5796	Streptococcus_mitis_B6_uid46097	GTGTCAGAAAATATAACAT	0.662281	0.920732	-	1195783	1195801	gi|289166909|ref|NC_013853.1| Streptococcus mitis B6, complete genome	NC_013853	C	<>	-92	1195875	289168045	glnP	smi_1203	-	y	n	COG0765E	ABC transporter membrane spanning permease-glutamine transport
5829	Streptococcus_mitis_B6_uid46097	GTGTTAGATTTTATAACAT	0.635965	0.884146	-	1632864	1632882	gi|289166909|ref|NC_013853.1| Streptococcus mitis B6, complete genome	NC_013853	C	<>	-33	1632897	289168421	-	smi_1588	-	y	n	COG1126E	ABC-type polar amino acid transport system, ATPase component, glutamine transport
5736	Streptococcus_mutans_UA159_uid57947	ATGTTATTACTTCTAACAT	0.644737	0.896341	-	69098	69116	gi|24378532|ref|NC_004350.1| Streptococcus mutans UA159 chromosome, complete genome	NC_004350	C	<>	-117	69215	24378594	-	SMU.68	-	y	n	-	hypothetical protein
5703	Streptococcus_mutans_UA159_uid57947	ATGTCATATTTCCTGACAT	0.675439	0.939024	-	341067	341085	gi|24378532|ref|NC_004350.1| Streptococcus mutans UA159 chromosome, complete genome	NC_004350	C	<>	-76	341143	24378860	glnR	SMU.363	-	y	n	COG0789K	transcriptional regulator; glutamine synthetase repressor
5742	Streptococcus_mutans_UA159_uid57947	ATGTTATGTTTTATAACAT	0.640351	0.890244	-	630744	630762	gi|24378532|ref|NC_004350.1| Streptococcus mutans UA159 chromosome, complete genome	NC_004350	C	<>	-97	630841	24379143	citB	SMU.670	-	y	n	COG1048C	aconitate hydratase
5688	Streptococcus_mutans_UA159_uid57947	ATGTAAGGAAATATAACAT	0.684211	0.95122	+	754275	754293	gi|24378532|ref|NC_004350.1| Streptococcus mutans UA159 chromosome, complete genome	NC_004350	C	><	-106	752001	24379263	-	SMU.806c	-	y	n	COG0765E	putative glutamine ABC transporter, permease protein
5694	Streptococcus_mutans_UA159_uid57947	ATGTTATAAAAAATAACAT	0.684211	0.95122	-	869642	869660	gi|24378532|ref|NC_004350.1| Streptococcus mutans UA159 chromosome, complete genome	NC_004350	C	<>	-130	869772	24379360	-	SMU.913	-	y	n	COG0334E	glutamate dehydrogenase
5760	Streptococcus_mutans_UA159_uid57947	TTGTTAGCTTTTCTAACAT	0.635965	0.884146	-	1447214	1447232	gi|24378532|ref|NC_004350.1| Streptococcus mutans UA159 chromosome, complete genome	NC_004350	C	<>	-47	1447261	24379908	glnQ	SMU.1519	-	y	n	COG1126E	putative amino acid ABC transporter, ATP-binding protein
5712	Streptococcus_mutans_UA159_uid57947	ATGTTATATAATATAACAT	0.675439	0.939024	+	1577101	1577119	gi|24378532|ref|NC_004350.1| Streptococcus mutans UA159 chromosome, complete genome	NC_004350	C	><	-39	1575845	24380036	nrgA	SMU.1658	-	y	n	COG0004P	putative ammonium transporter, NrgA protein
5754	Streptococcus_mutans_UA159_uid57947	ATGTTATGTTTTTTAACAT	0.640351	0.890244	+	1577265	1577283	gi|24378532|ref|NC_004350.1| Streptococcus mutans UA159 chromosome, complete genome	NC_004350	C	><	-203	1575845	24380036	nrgA	SMU.1658	-	y	n	COG0004P	putative ammonium transporter, NrgA protein
5781	Streptococcus_mutans_UA159_uid57947	ATGTAATCCATCATAACAT	0.627193	0.871951	+	1604334	1604352	gi|24378532|ref|NC_004350.1| Streptococcus mutans UA159 chromosome, complete genome	NC_004350	C	><	-112	1602978	24380066	dltB	SMU.1690	-	y	n	COG1696M	hypothetical protein
5628	Streptococcus_pneumoniae_TIGR4_uid57857	ATGTTATAAAATGTAACAT	0.684211	0.95122	-	483457	483475	gi|194172857|ref|NC_003028.3| Streptococcus pneumoniae TIGR4 chromosome, complete genome	NC_003028	C	<>	-77	483534	15900415	-	SP_0501	-	y	n	COG0789K	MerR family transcriptional regulator
5631	Streptococcus_pneumoniae_TIGR4_uid57857	GTGTCAGAAAATATAACAT	0.662281	0.920732	-	1171409	1171427	gi|194172857|ref|NC_003028.3| Streptococcus pneumoniae TIGR4 chromosome, complete genome	NC_003028	C	<>	-92	1171501	15901102	-	SP_1241	-	y	n	COG0765E	amino acid ABC transporter amino acid-binding protein/permease
5637	Streptococcus_pneumoniae_TIGR4_uid57857	ATGTTATTATACATAACAT	0.657895	0.914634	-	2061986	2062004	gi|194172857|ref|NC_003028.3| Streptococcus pneumoniae TIGR4 chromosome, complete genome	NC_003028	C	<>	-158	2062144	15901961	-	SP_2148	-	y	n	COG2235E	arginine deiminase
5616	Streptococcus_pyogenes_M1_GAS_uid57845	ATGGCATAAAACTTGACAT	0.631579	0.878049	+	1062249	1062267	gi|15674250|ref|NC_002737.1| Streptococcus pyogenes M1 GAS chromosome, complete genome	NC_002737	C	><	-120	1059037	15675237	dnaE	SPy_1284	-	y	n	COG0587L	DNA polymerase III DnaE
5595	Streptococcus_pyogenes_M1_GAS_uid57845	ATGTCATAAAACATAACAT	0.684211	0.95122	-	1093307	1093325	gi|15674250|ref|NC_002737.1| Streptococcus pyogenes M1 GAS chromosome, complete genome	NC_002737	C	<>	-98	1093405	15675263	-	SPy_1315	-	y	n	COG0765E	hypothetical protein
5598	Streptococcus_pyogenes_M1_GAS_uid57845	ATGTTATATTATCTAACAT	0.684211	0.95122	+	1559851	1559869	gi|15674250|ref|NC_002737.1| Streptococcus pyogenes M1 GAS chromosome, complete genome	NC_002737	C	><	-77	1559421	15675697	-	SPy_1878	-	y	n	COG0789K	putative transcriptional regulator
5559	Streptococcus_sanguinis_SK36_uid58381	ATGTTAGATTTTCTTACAC	0.653509	0.908537	-	302655	302673	gi|125716887|ref|NC_009009.1| Streptococcus sanguinis SK36, complete genome	NC_009009	C	<>	-75	302730	125717180	glnR	SSA_0306	-	y	n	COG0789K	transcription regulator (glutamine synthetase repressor)
5553	Streptococcus_sanguinis_SK36_uid58381	ATGTCATATTTTATTACAT	0.657895	0.914634	+	361953	361971	gi|125716887|ref|NC_009009.1| Streptococcus sanguinis SK36, complete genome	NC_009009	C	><	-122	360503	125717241	gdhA	SSA_0371	-	y	n	COG0334E	glutamate dehydrogenase
5568	Streptococcus_sanguinis_SK36_uid58381	ATGTTATGTTTTATAACAT	0.640351	0.890244	-	685529	685547	gi|125716887|ref|NC_009009.1| Streptococcus sanguinis SK36, complete genome	NC_009009	C	<>	-99	685628	125717555	citB	SSA_0702	-	y	n	COG1048C	aconitate hydratase
5556	Streptococcus_sanguinis_SK36_uid58381	ATGTTACATTTTATAACAT	0.657895	0.914634	-	1084439	1084457	gi|125716887|ref|NC_009009.1| Streptococcus sanguinis SK36, complete genome	NC_009009	C	<>	-36	1084475	125717897	aliB	SSA_1066	-	y	n	COG4166E	peptide ABC transporter
5562	Streptococcus_sanguinis_SK36_uid58381	GTGTTAGATAATATGACAT	0.653509	0.908537	-	1569707	1569725	gi|125716887|ref|NC_009009.1| Streptococcus sanguinis SK36, complete genome	NC_009009	C	<>	-32	1569739	125718373	-	SSA_1566	-	y	n	COG1126E	polar amino acid ABC transporter ATP-binding protein
5493	Streptococcus_suis_BM407_uid59321	ATGTTATATTTTATAACAT	0.657895	0.914634	-	146640	146658	gi|253754647|ref|NC_012926.1| Streptococcus suis BM407, complete genome	NC_012926	C	<>	-76	146716	253754791	glnR	SSUBM407_0151	-	y	n	COG0789K	MerR family transcriptional regulator
5484	Streptococcus_suis_BM407_uid59321	ATGTTATAAAATGTGACAT	0.684211	0.95122	+	665123	665141	gi|253754647|ref|NC_012926.1| Streptococcus suis BM407, complete genome	NC_012926	C	><	-111	664269	253755219	glnQ4	SSUBM407_0597	-	y	n	COG1126E	glutamine transporter, ATP-binding protein 4
5476	Streptococcus_suis_BM407_uid59321	ATGTCAGAATTTCTGACAT	0.701754	0.97561	+	963952	963970	gi|253754647|ref|NC_012926.1| Streptococcus suis BM407, complete genome	NC_012926	A	>>	100	964070	253755503	uvrB	SSUBM407_0897	-	y	n	COG0556L	excinuclease ABC subunit B
5430	Streptococcus_thermophilus_CNRZ1066_uid58221	ATGTTAGTTTTTATTACAT	0.657895	0.914634	-	362099	362117	gi|55821993|ref|NC_006449.1| Streptococcus thermophilus CNRZ1066 chromosome, complete genome	NC_006449	C	<>	-114	362213	55822354	asnA	str0377	-	y	n	COG2502E	asparagine synthetase AsnA
5460	Streptococcus_thermophilus_CNRZ1066_uid58221	ATGTAAAGAAAGCTTATAT	0.631579	0.878049	-	1017126	1017144	gi|55821993|ref|NC_006449.1| Streptococcus thermophilus CNRZ1066 chromosome, complete genome	NC_006449	C	<>	-409	1017535	55823083	-	str1161	-	y	n	COG1126E	amino acid (glutamine) ABC transporter ATP-binding protein
5433	Streptococcus_thermophilus_CNRZ1066_uid58221	TTGTTAGATTTTCTAACAT	0.653509	0.908537	-	1017492	1017510	gi|55821993|ref|NC_006449.1| Streptococcus thermophilus CNRZ1066 chromosome, complete genome	NC_006449	C	<>	-43	1017535	55823083	-	str1161	-	y	n	COG1126E	amino acid (glutamine) ABC transporter ATP-binding protein
5379	Streptococcus_uberis_0140J_uid57959	ATGTTAGGTTTTCTGACAC	0.635965	0.884146	+	521246	521264	gi|222152201|ref|NC_012004.1| Streptococcus uberis 0140J chromosome, complete genome	NC_012004	C	><	-40	520445	222152720	glnQ4	SUB0551	-	y	n	COG1126E	glutamine transporter, ATP-binding protein 4
5340	Streptococcus_uberis_0140J_uid57959	ATGTTAGAAAATATAACAT	0.701754	0.97561	-	1128649	1128667	gi|222152201|ref|NC_012004.1| Streptococcus uberis 0140J chromosome, complete genome	NC_012004	C	<>	-91	1128740	222153290	-	SUB1152	-	y	n	COG0765E	glutamine ABC transporter glutamine-binding protein/permease
5355	Streptococcus_uberis_0140J_uid57959	ATGTCACATTTTCTGACAT	0.675439	0.939024	+	1609057	1609075	gi|222152201|ref|NC_012004.1| Streptococcus uberis 0140J chromosome, complete genome	NC_012004	C	><	-76	1608628	222153729	glnR	SUB1627	-	y	n	COG0789K	MerR family regulatory protein
4	Alicyclobacillus_acidocaldarius_DSM_446_uid59199	ATGTAAGGTATTCTCACAT	0.684211	0.95122	+	1699211	1699229	gi|258510020|ref|NC_013205.1| Alicyclobacillus acidocaldarius subsp. acidocaldarius DSM 446 chromosome, complete genome	NC_013205	A	>>	75	1699304	258511595	-	Aaci_1628	-	y	2	COG0174E	glutamine synthetase, type I
224	Bacillus_anthracis_Sterne_uid58091	ATGTTAGAAAAAATAACAT	0.701754	0.97561	+	1132041	1132059	gi|49183039|ref|NC_005945.1| Bacillus anthracis str. Sterne chromosome, complete genome	NC_005945	B	>>	178	1132237	49184099	-	BAS1079	-	y	2	COG0366G	alpha-amylase family protein
787	Bacillus_cereus_ATCC_14579_uid57975	ATGTTATTTTTTCTAACAT	0.657895	0.914634	-	1137157	1137175	gi|30018278|ref|NC_004722.1| Bacillus cereus ATCC 14579, complete genome	NC_004722	A	<<	17	1135908	30019311	-	BC1156	-	y	2	COG0004P	ammonium transporter
1840	Bacillus_thuringiensis_Al_Hakam_uid58795	ATGTTATTTTTTCTAACAT	0.657895	0.914634	-	1171318	1171336	gi|118475778|ref|NC_008600.1| Bacillus thuringiensis str. Al Hakam chromosome, complete genome	NC_008600	A	<<	17	1170069	118476740	-	BALH_1020	-	y	2	COG0004P	ammonium transporter
2020	Bacillus_weihenstephanensis_KBAB4_uid58315	ATGTTAGGAAAAATAACAT	0.684211	0.95122	+	1138611	1138629	gi|163938013|ref|NC_010184.1| Bacillus weihenstephanensis KBAB4, complete genome	NC_010184	A	>>	123	1138752	163939053	-	BcerKBAB4_1060	-	y	2	COG0366G	alpha amylase catalytic region
2041	Bacillus_weihenstephanensis_KBAB4_uid58315	ATGTTATTTTTCCTAACAT	0.657895	0.914634	-	1138611	1138629	gi|163938013|ref|NC_010184.1| Bacillus weihenstephanensis KBAB4, complete genome	NC_010184	A	<<	17	1137362	163939052	-	BcerKBAB4_1059	-	y	2	COG0004P	ammonium transporter
2254	Brevibacillus_brevis_NBRC_100599_uid59175	GTGTAATATTATCTAACAT	0.644737	0.896341	-	3561742	3561760	gi|226309587|ref|NC_012491.1| Brevibacillus brevis NBRC 100599, complete genome	NC_012491	A	<<	67	3561265	226312941	glnR	BBR47_33540	-	y	2	COG0789K	transcriptional regulator GlnR
2464	Geobacillus_C56_T3_uid49467	GTGTTATATAAACTGACAT	0.653509	0.908537	+	1775927	1775945	gi|297528376|ref|NC_014206.1| Geobacillus sp. C56-T3 chromosome, complete genome	NC_014206	A	>>	185	1776130	297529975	-	GC56T3_1672	-	y	2	COG1251C	nitrite reductase (NAD(P)H), large subunit
2779	Geobacillus_kaustophilus_HTA426_uid58227	GTGTTATATAAACTGACAT	0.653509	0.908537	-	1896200	1896218	gi|56418535|ref|NC_006510.1| Geobacillus kaustophilus HTA426 chromosome, complete genome	NC_006510	A	<<	185	1893589	56420403	-	GK1868	-	y	2	COG1251C	assimilatory nitrite reductase subunit
2965	Geobacillus_thermoglucosidasius_C56_YS93_uid48129	ATGTCATTAAATATAACAA	0.627193	0.871951	+	1539718	1539736	gi|336233546|ref|NC_015660.1| Geobacillus thermoglucosidasius C56-YS93 chromosome, complete genome	NC_015660	A	>>	110	1539846	336235055	-	Geoth_1615	-	y	2	-	ammonium transporter
2968	Geobacillus_thermoglucosidasius_C56_YS93_uid48129	ATGTAAGGATTTATAACAA	0.627193	0.871951	-	2237136	2237154	gi|336233546|ref|NC_015660.1| Geobacillus thermoglucosidasius C56-YS93 chromosome, complete genome	NC_015660	A	<<	226	2235672	336235703	-	Geoth_2312	-	y	2	-	urea ABC transporter, urea binding protein
2701	Geobacillus_Y4_1MC1_uid55779	ATGTTAAATTACCTAACAA	0.644737	0.896341	-	2130130	2130148	gi|312109151|ref|NC_014650.1| Geobacillus sp. Y4.1MC1 chromosome, complete genome	NC_014650	A	<<	71	2129760	312111191	-	GY4MC1_2159	-	y	2	COG0789K	MerR family transcriptional regulator
2755	Geobacillus_Y4_1MC1_uid55779	ATGTAAGGATTTATAACAA	0.627193	0.871951	-	2204146	2204164	gi|312109151|ref|NC_014650.1| Geobacillus sp. Y4.1MC1 chromosome, complete genome	NC_014650	A	<<	226	2202676	312111255	-	GY4MC1_2226	-	y	2	COG0683E	urea ABC transporter urea binding protein
2554	Geobacillus_Y412MC52_uid55381	GTGTTATATAAACTGACAT	0.653509	0.908537	-	1857120	1857138	gi|319765157|ref|NC_014915.1| Geobacillus sp. Y412MC52 chromosome, complete genome	NC_014915	A	<<	185	1854509	319766877	-	GYMC52_1808	-	y	2	COG1251C	nitrite reductase (NAD(P)H), large subunit
2617	Geobacillus_Y412MC61_uid41171	GTGTTATATAAACTGACAT	0.653509	0.908537	-	2717182	2717200	gi|261417500|ref|NC_013411.1| Geobacillus sp. Y412MC61, complete genome	NC_013411	A	<<	185	2714571	261420065	-	GYMC61_2678	-	y	2	COG1251C	nitrite reductase (NAD(P)H), large subunit
2986	Lactobacillus_brevis_ATCC_367_uid57989	GTGTTAGAATTCCTAACAT	0.662281	0.920732	-	872880	872898	gi|116332681|ref|NC_008497.1| Lactobacillus brevis ATCC 367, complete genome	NC_008497	A	<<	24	871510	116333491	-	LVIS_0844	-	y	2	COG0004P	ammonia permease
3364	Lactobacillus_salivarius_UCC118_uid58233	ATGTAACTTTTTATGACAT	0.640351	0.890244	-	288327	288345	gi|90960990|ref|NC_007929.1| Lactobacillus salivarius UCC118, complete genome	NC_007929	A	<<	122	287336	90961216	ipk	LSL_0234	-	y	2	COG1947I	4-diphosphocytidyl-2-C-methyl-D-erythritol kinase
5226	Lactococcus_lactis_Il1403_uid57671	ATGTAATAAAATATAACAC	0.644737	0.896341	+	1637170	1637188	gi|15671982|ref|NC_002662.1| Lactococcus lactis subsp. lactis Il1403, complete genome	NC_002662	C	><	-86	1635861	15673574	amtB	L0236	-	y	2	COG0004P	ammonium transporter
3994	Listeria_welshimeri_serovar_6b_SLCC5334_uid61605	ATGTTAGTTTATCTAACAA	0.644737	0.896341	+	1526073	1526091	gi|116871422|ref|NC_008555.1| Listeria welshimeri serovar 6b str. SLCC5334, complete genome	NC_008555	A	>>	15	1526106	116872945	nrgA	lwe1529	-	y	2	COG0004P	ammonium transporter
4048	Lysinibacillus_sphaericus_C3_41_uid58945	ATGTTAGGTTTTCTAACAT	0.675439	0.939024	-	205797	205815	gi|169825618|ref|NC_010382.1| Lysinibacillus sphaericus C3-41 chromosome, complete genome	NC_010382	A	<<	210	205246	169825792	-	Bsph_0186	-	y	2	COG0347E	nitrogen regulatory protein P-II (PII signal transducing protein)
4552	Paenibacillus_JDR_2_uid59021	TTGTGAAAAAACTTAACAT	0.644737	0.896341	+	2523317	2523335	gi|251794036|ref|NC_012914.1| Paenibacillus sp. JDR-2, complete genome	NC_012914	A	>>	142	2523477	251796153	-	Pjdr2_2141	-	y	2	COG0004P	ammonium transporter
4618	Paenibacillus_JDR_2_uid59021	ATGTAACTAAACATAACAC	0.627193	0.871951	-	5647415	5647433	gi|251794036|ref|NC_012914.1| Paenibacillus sp. JDR-2, complete genome	NC_012914	A	<<	176	5646556	251798897	-	Pjdr2_4931	-	y	2	COG1335Q	isochorismatase hydrolase
4510	Paenibacillus_JDR_2_uid59021	GTGTTAGAAAACATTACAT	0.662281	0.920732	-	5919902	5919920	gi|251794036|ref|NC_012914.1| Paenibacillus sp. JDR-2, complete genome	NC_012914	A	<<	24	5919648	251799120	-	Pjdr2_5154	-	y	2	COG0789K	MerR family transcriptional regulator
4621	Paenibacillus_JDR_2_uid59021	ATGTTATATATAATAACAA	0.627193	0.871951	+	6787551	6787569	gi|251794036|ref|NC_012914.1| Paenibacillus sp. JDR-2, complete genome	NC_012914	A	>>	36	6787605	251799877	-	Pjdr2_5918	-	y	2	COG3707T	ANTAR domain protein with unknown sensor
5977	Streptococcus_gallolyticus_ATCC_BAA_2069_uid63617	TTGTCACAAAAGGTTACAT	0.644737	0.896341	+	443342	443360	gi|325977200|ref|NC_015215.1| Streptococcus gallolyticus subsp. gallolyticus ATCC BAA-2069, complete genome	NC_015215	A	>>	145	443505	325977614	pepC	SGGBAA2069_c04140	-	y	2	-	aminopeptidase C
5923	Streptococcus_gallolyticus_ATCC_BAA_2069_uid63617	ATGTTATATTATCTAACAT	0.684211	0.95122	-	1769699	1769717	gi|325977200|ref|NC_015215.1| Streptococcus gallolyticus subsp. gallolyticus ATCC BAA-2069, complete genome	NC_015215	A	<<	83	1768381	325978908	amtB	SGGBAA2069_c17080	-	y	2	-	Ammonium transporter 1
5848	Streptococcus_gordonii_Challis_substr__CH1_uid57667	ATGTAACTAAAGATAACAT	0.666667	0.926829	-	1671659	1671677	gi|157149651|ref|NC_009785.1| Streptococcus gordonii str. Challis substr. CH1, complete genome	NC_009785	A	<<	-176	1669171	157150282	acnA	SGO_1613	-	y	2	COG1048C	aconitate hydratase
5737	Streptococcus_mutans_UA159_uid57947	GTGTCACAAAAAATAACAT	0.644737	0.896341	+	630998	631016	gi|24378532|ref|NC_004350.1| Streptococcus mutans UA159 chromosome, complete genome	NC_004350	A	>>	-176	630841	24379143	citB	SMU.670	-	y	2	COG1048C	aconitate hydratase
5488	Streptococcus_suis_BM407_uid59321	ATGTTACAAAAAATCACAT	0.684211	0.95122	+	815263	815281	gi|253754647|ref|NC_012926.1| Streptococcus suis BM407, complete genome	NC_012926	A	>>	-179	815103	253755359	acnA	SSUBM407_0744	-	y	2	COG1048C	aconitate hydratase
5437	Streptococcus_thermophilus_CNRZ1066_uid58221	ATGTTAAGGAATCTCACAT	0.653509	0.908537	-	1118701	1118719	gi|55821993|ref|NC_006449.1| Streptococcus thermophilus CNRZ1066 chromosome, complete genome	NC_006449	A	<<	-176	1116213	55823186	citB	str1268	-	y	2	COG1048C	aconitate hydratase
13	Alicyclobacillus_acidocaldarius_DSM_446_uid59199	TTGTAAGAATACCTTACAA	0.631579	0.878049	-	957803	957821	gi|258510020|ref|NC_013205.1| Alicyclobacillus acidocaldarius subsp. acidocaldarius DSM 446 chromosome, complete genome	NC_013205	A	<>	36	957294	258510878	-	Aaci_0883	-			-	hypothetical protein
14	Alicyclobacillus_acidocaldarius_DSM_446_uid59199	TTGTAAGAATACCTTACAA	0.631579	0.878049	-	957803	957821	gi|258510020|ref|NC_013205.1| Alicyclobacillus acidocaldarius subsp. acidocaldarius DSM 446 chromosome, complete genome	NC_013205	B	<>	629	956707	258510877	-	Aaci_0882	-			COG0394T	protein tyrosine phosphatase
2	Alicyclobacillus_acidocaldarius_DSM_446_uid59199	ATGTGAGAATACCTTACAT	0.710526	0.987805	-	1699211	1699229	gi|258510020|ref|NC_013205.1| Alicyclobacillus acidocaldarius subsp. acidocaldarius DSM 446 chromosome, complete genome	NC_013205	B	<<	924	1697577	258511593	-	Aaci_1626	-			COG0558I	CDP-alcohol phosphatidyltransferase
5	Alicyclobacillus_acidocaldarius_DSM_446_uid59199	ATGTAAGGTATTCTCACAT	0.684211	0.95122	+	1699211	1699229	gi|258510020|ref|NC_013205.1| Alicyclobacillus acidocaldarius subsp. acidocaldarius DSM 446 chromosome, complete genome	NC_013205	B	><	1554	1700783	258511596	-	Aaci_1629	-			COG1986S	hypothetical protein
6	Alicyclobacillus_acidocaldarius_DSM_446_uid59199	ATGTAAGGTATTCTCACAT	0.684211	0.95122	+	1699211	1699229	gi|258510020|ref|NC_013205.1| Alicyclobacillus acidocaldarius subsp. acidocaldarius DSM 446 chromosome, complete genome	NC_013205	C	><	-197	1698280	258511594	-	Aaci_1627	-			COG1213M	hypothetical protein
8	Alicyclobacillus_acidocaldarius_DSM_446_uid59199	ATGTTAGATAATCTAACGT	0.657895	0.914634	+	2537327	2537345	gi|258510020|ref|NC_013205.1| Alicyclobacillus acidocaldarius subsp. acidocaldarius DSM 446 chromosome, complete genome	NC_013205	B	><	901	2538246	258512431	-	Aaci_2470	-			COG0444EP	oligopeptide/dipeptide ABC transporter, ATPase subunit
11	Alicyclobacillus_acidocaldarius_DSM_446_uid59199	ACGTTAGATTATCTAACAT	0.649123	0.902439	-	2537327	2537345	gi|258510020|ref|NC_013205.1| Alicyclobacillus acidocaldarius subsp. acidocaldarius DSM 446 chromosome, complete genome	NC_013205	B	<>	1481	2534578	258512428	-	Aaci_2467	-			COG0174E	glutamine synthetase catalytic region
12	Alicyclobacillus_acidocaldarius_DSM_446_uid59199	ACGTTAGATTATCTAACAT	0.649123	0.902439	-	2537327	2537345	gi|258510020|ref|NC_013205.1| Alicyclobacillus acidocaldarius subsp. acidocaldarius DSM 446 chromosome, complete genome	NC_013205	C	<>	-198	2537525	258512430	-	Aaci_2469	-			COG0637R	HAD-superfamily hydrolase, subfamily IA, variant 3
16	Alicyclobacillus_acidocaldarius_DSM_446_uid59199	ATGTTCCAAAACGTGACAT	0.631579	0.878049	+	2732266	2732284	gi|258510020|ref|NC_013205.1| Alicyclobacillus acidocaldarius subsp. acidocaldarius DSM 446 chromosome, complete genome	NC_013205	A	><	-62	2732223	258512611	-	Aaci_2652	-			COG1468L	CRISPR-associated protein Cas4
17	Alicyclobacillus_acidocaldarius_DSM_446_uid59199	ATGTTCCAAAACGTGACAT	0.631579	0.878049	+	2732266	2732284	gi|258510020|ref|NC_013205.1| Alicyclobacillus acidocaldarius subsp. acidocaldarius DSM 446 chromosome, complete genome	NC_013205	B	><	1366	2733650	258512612	-	Aaci_2653	-			COG0422H	thiamine biosynthesis protein ThiC
61	Anoxybacillus_flavithermus_WK1_uid59135	ATGTCATAAATTCGTACAT	0.640351	0.890244	+	24161	24179	gi|212637849|ref|NC_011567.1| Anoxybacillus flavithermus WK1 chromosome, complete genome	NC_011567	A	><	-317	23863	212637864	dgk	Aflv_0015	-			COG1428F	Deoxyguanosine kinase
63	Anoxybacillus_flavithermus_WK1_uid59135	ATGTCATAAATTCGTACAT	0.640351	0.890244	+	24161	24179	gi|212637849|ref|NC_011567.1| Anoxybacillus flavithermus WK1 chromosome, complete genome	NC_011567	C	><	-313	23198	212637863	dck	Aflv_0014	-			COG1428F	Deoxyadenosine/deoxycytidine kinase
76	Anoxybacillus_flavithermus_WK1_uid59135	ATGTACGAATTTATGACAT	0.631579	0.878049	-	24161	24179	gi|212637849|ref|NC_011567.1| Anoxybacillus flavithermus WK1 chromosome, complete genome	NC_011567	A	<<	-341	23863	212637864	dgk	Aflv_0015	-			COG1428F	Deoxyguanosine kinase
78	Anoxybacillus_flavithermus_WK1_uid59135	ATGTACGAATTTATGACAT	0.631579	0.878049	-	24161	24179	gi|212637849|ref|NC_011567.1| Anoxybacillus flavithermus WK1 chromosome, complete genome	NC_011567	C	<>	-431	24592	212637865	-	Aflv_0016	-			COG0590FJ	cytosine/adenosine deaminase
79	Anoxybacillus_flavithermus_WK1_uid59135	ATGTCATACTGACTTACAT	0.631579	0.878049	-	368273	368291	gi|212637849|ref|NC_011567.1| Anoxybacillus flavithermus WK1 chromosome, complete genome	NC_011567	A	<<	-177	367388	212638187	adhA	Aflv_0338	-			COG1064R	Zn-dependent alcohol dehydrogenase
80	Anoxybacillus_flavithermus_WK1_uid59135	ATGTCATACTGACTTACAT	0.631579	0.878049	-	368273	368291	gi|212637849|ref|NC_011567.1| Anoxybacillus flavithermus WK1 chromosome, complete genome	NC_011567	B	<>	939	367110	212638186	-	Aflv_0337	-			-	hypothetical protein
81	Anoxybacillus_flavithermus_WK1_uid59135	ATGTCATACTGACTTACAT	0.631579	0.878049	-	368273	368291	gi|212637849|ref|NC_011567.1| Anoxybacillus flavithermus WK1 chromosome, complete genome	NC_011567	C	<>	-556	368829	212638188	tlpA-1	Aflv_0339	-			COG0840NT	chemotaxis sensor protein
82	Anoxybacillus_flavithermus_WK1_uid59135	ATGTAAAAATTGCTCATAT	0.631579	0.878049	+	459482	459500	gi|212637849|ref|NC_011567.1| Anoxybacillus flavithermus WK1 chromosome, complete genome	NC_011567	A	>>	358	459858	212638274	leuS	Aflv_0425	-			COG0495J	leucyl-tRNA synthetase
83	Anoxybacillus_flavithermus_WK1_uid59135	ATGTAAAAATTGCTCATAT	0.631579	0.878049	+	459482	459500	gi|212637849|ref|NC_011567.1| Anoxybacillus flavithermus WK1 chromosome, complete genome	NC_011567	B	>>	2762	462262	212638275	-	Aflv_0426	-			COG0607P	Rhodanese-related sulfurtransferase
84	Anoxybacillus_flavithermus_WK1_uid59135	ATGTAAAAATTGCTCATAT	0.631579	0.878049	+	459482	459500	gi|212637849|ref|NC_011567.1| Anoxybacillus flavithermus WK1 chromosome, complete genome	NC_011567	C	><	-297	458421	212638273	-	Aflv_0424	-			-	hypothetical protein
31	Anoxybacillus_flavithermus_WK1_uid59135	ATGTCATAAATTTTTACAT	0.675439	0.939024	+	730798	730816	gi|212637849|ref|NC_011567.1| Anoxybacillus flavithermus WK1 chromosome, complete genome	NC_011567	A	>>	-351	730466	212638544	pheA	Aflv_0700	-			COG0077E	prephenate dehydratase
32	Anoxybacillus_flavithermus_WK1_uid59135	ATGTCATAAATTTTTACAT	0.675439	0.939024	+	730798	730816	gi|212637849|ref|NC_011567.1| Anoxybacillus flavithermus WK1 chromosome, complete genome	NC_011567	B	><	526	731342	212638545	-	Aflv_0701	-			COG1827R	putative trancriptional regulator
33	Anoxybacillus_flavithermus_WK1_uid59135	ATGTCATAAATTTTTACAT	0.675439	0.939024	+	730798	730816	gi|212637849|ref|NC_011567.1| Anoxybacillus flavithermus WK1 chromosome, complete genome	NC_011567	C	>>	-365	729972	212638543	pheB	Aflv_0699	-			COG4492R	hypothetical protein
37	Anoxybacillus_flavithermus_WK1_uid59135	ATGTAAAAATTTATGACAT	0.666667	0.926829	-	730798	730816	gi|212637849|ref|NC_011567.1| Anoxybacillus flavithermus WK1 chromosome, complete genome	NC_011567	A	<>	-532	730466	212638544	pheA	Aflv_0700	-			COG0077E	prephenate dehydratase
38	Anoxybacillus_flavithermus_WK1_uid59135	ATGTAAAAATTTATGACAT	0.666667	0.926829	-	730798	730816	gi|212637849|ref|NC_011567.1| Anoxybacillus flavithermus WK1 chromosome, complete genome	NC_011567	B	<>	347	729972	212638543	pheB	Aflv_0699	-			COG4492R	hypothetical protein
39	Anoxybacillus_flavithermus_WK1_uid59135	ATGTAAAAATTTATGACAT	0.666667	0.926829	-	730798	730816	gi|212637849|ref|NC_011567.1| Anoxybacillus flavithermus WK1 chromosome, complete genome	NC_011567	C	<<	-544	731342	212638545	-	Aflv_0701	-			COG1827R	putative trancriptional regulator
70	Anoxybacillus_flavithermus_WK1_uid59135	ATGTAACTGAAATTGACAT	0.635965	0.884146	-	881499	881517	gi|212637849|ref|NC_011567.1| Anoxybacillus flavithermus WK1 chromosome, complete genome	NC_011567	A	<<	-764	881315	212638704	ispH	Aflv_0861	-			COG0761IM	4-hydroxy-3-methylbut-2-enyl diphosphate reductase
71	Anoxybacillus_flavithermus_WK1_uid59135	ATGTAACTGAAATTGACAT	0.635965	0.884146	-	881499	881517	gi|212637849|ref|NC_011567.1| Anoxybacillus flavithermus WK1 chromosome, complete genome	NC_011567	B	<>	194	880187	212638703	-	Aflv_0860	-			COG0327S	hypothetical protein
72	Anoxybacillus_flavithermus_WK1_uid59135	ATGTAACTGAAATTGACAT	0.635965	0.884146	-	881499	881517	gi|212637849|ref|NC_011567.1| Anoxybacillus flavithermus WK1 chromosome, complete genome	NC_011567	C	<<	-831	882330	212638705	-	Aflv_0862	-			-	hypothetical protein
47	Anoxybacillus_flavithermus_WK1_uid59135	ATGTAAGTCATAGTAACAT	0.644737	0.896341	+	1229727	1229745	gi|212637849|ref|NC_011567.1| Anoxybacillus flavithermus WK1 chromosome, complete genome	NC_011567	B	>>	2187	1231932	212639061	-	Aflv_1226	-			-	membrane protein
48	Anoxybacillus_flavithermus_WK1_uid59135	ATGTAAGTCATAGTAACAT	0.644737	0.896341	+	1229727	1229745	gi|212637849|ref|NC_011567.1| Anoxybacillus flavithermus WK1 chromosome, complete genome	NC_011567	C	>>	-1800	1226713	212639059	-	Aflv_1222	-			-	hypothetical protein
49	Anoxybacillus_flavithermus_WK1_uid59135	ATGTTACTATGACTTACAT	0.644737	0.896341	-	1229727	1229745	gi|212637849|ref|NC_011567.1| Anoxybacillus flavithermus WK1 chromosome, complete genome	NC_011567	A	<>	1782	1226713	212639059	-	Aflv_1222	-			-	hypothetical protein
50	Anoxybacillus_flavithermus_WK1_uid59135	ATGTTACTATGACTTACAT	0.644737	0.896341	-	1229727	1229745	gi|212637849|ref|NC_011567.1| Anoxybacillus flavithermus WK1 chromosome, complete genome	NC_011567	B	<<	3362	1224908	212639058	-	Aflv_1221	-			COG3436L	transposase
51	Anoxybacillus_flavithermus_WK1_uid59135	ATGTTACTATGACTTACAT	0.644737	0.896341	-	1229727	1229745	gi|212637849|ref|NC_011567.1| Anoxybacillus flavithermus WK1 chromosome, complete genome	NC_011567	C	<>	-224	1229951	212639060	asnB	Aflv_1225	-			COG0367E	asparagine synthetase
104	Anoxybacillus_flavithermus_WK1_uid59135	GTGTTATTAAATATAACAT	0.627193	0.871951	+	1238201	1238219	gi|212637849|ref|NC_011567.1| Anoxybacillus flavithermus WK1 chromosome, complete genome	NC_011567	B	><	1411	1239630	212639069	gltC	Aflv_1234	-			COG0583K	LysR family transcriptional regulator
105	Anoxybacillus_flavithermus_WK1_uid59135	GTGTTATTAAATATAACAT	0.627193	0.871951	+	1238201	1238219	gi|212637849|ref|NC_011567.1| Anoxybacillus flavithermus WK1 chromosome, complete genome	NC_011567	C	>>	-77	1237747	212639067	-	Aflv_1232	-			COG2246S	hypothetical protein
43	Anoxybacillus_flavithermus_WK1_uid59135	ATGAAAGGAAAACTCACAT	0.649123	0.902439	+	1239257	1239275	gi|212637849|ref|NC_011567.1| Anoxybacillus flavithermus WK1 chromosome, complete genome	NC_011567	A	>>	-1048	1238228	212639068	-	Aflv_1233	-			COG0840NT	methyl-accepting chemotaxis protein
44	Anoxybacillus_flavithermus_WK1_uid59135	ATGAAAGGAAAACTCACAT	0.649123	0.902439	+	1239257	1239275	gi|212637849|ref|NC_011567.1| Anoxybacillus flavithermus WK1 chromosome, complete genome	NC_011567	B	><	355	1239630	212639069	gltC	Aflv_1234	-			COG0583K	LysR family transcriptional regulator
45	Anoxybacillus_flavithermus_WK1_uid59135	ATGAAAGGAAAACTCACAT	0.649123	0.902439	+	1239257	1239275	gi|212637849|ref|NC_011567.1| Anoxybacillus flavithermus WK1 chromosome, complete genome	NC_011567	C	>>	-1133	1237747	212639067	-	Aflv_1232	-			COG2246S	hypothetical protein
107	Anoxybacillus_flavithermus_WK1_uid59135	GTGTCATGAAAAATAACAT	0.627193	0.871951	+	1346315	1346333	gi|212637849|ref|NC_011567.1| Anoxybacillus flavithermus WK1 chromosome, complete genome	NC_011567	B	>>	1428	1347761	212639166	-	Aflv_1333	-			COG2905T	putative nucleotidyltransferase DUF294 family
108	Anoxybacillus_flavithermus_WK1_uid59135	GTGTCATGAAAAATAACAT	0.627193	0.871951	+	1346315	1346333	gi|212637849|ref|NC_011567.1| Anoxybacillus flavithermus WK1 chromosome, complete genome	NC_011567	C	>>	-1560	1343817	212639164	-	Aflv_1329	-			COG2356L	Extracellular ribonuclease
20	Anoxybacillus_flavithermus_WK1_uid59135	ATGTTATAAAAAATGACAT	0.684211	0.95122	+	1346400	1346418	gi|212637849|ref|NC_011567.1| Anoxybacillus flavithermus WK1 chromosome, complete genome	NC_011567	B	>>	1343	1347761	212639166	-	Aflv_1333	-			COG2905T	putative nucleotidyltransferase DUF294 family
21	Anoxybacillus_flavithermus_WK1_uid59135	ATGTTATAAAAAATGACAT	0.684211	0.95122	+	1346400	1346418	gi|212637849|ref|NC_011567.1| Anoxybacillus flavithermus WK1 chromosome, complete genome	NC_011567	C	>>	-1645	1343817	212639164	-	Aflv_1329	-			COG2356L	Extracellular ribonuclease
64	Anoxybacillus_flavithermus_WK1_uid59135	ATGTCATTTTTTATAACAT	0.640351	0.890244	-	1346400	1346418	gi|212637849|ref|NC_011567.1| Anoxybacillus flavithermus WK1 chromosome, complete genome	NC_011567	A	<>	1627	1343817	212639164	-	Aflv_1329	-			COG2356L	Extracellular ribonuclease
65	Anoxybacillus_flavithermus_WK1_uid59135	ATGTCATTTTTTATAACAT	0.640351	0.890244	-	1346400	1346418	gi|212637849|ref|NC_011567.1| Anoxybacillus flavithermus WK1 chromosome, complete genome	NC_011567	B	<<	2919	1342555	212639163	-	Aflv_1328	-			COG2220R	putative Zn-dependent hydrolase of the beta-lactamase fold
23	Anoxybacillus_flavithermus_WK1_uid59135	ATGTAACAAAACATAACAT	0.684211	0.95122	-	1401024	1401042	gi|212637849|ref|NC_011567.1| Anoxybacillus flavithermus WK1 chromosome, complete genome	NC_011567	B	<>	1804	1398321	212639220	-	Aflv_1387	-			COG2962R	putative permease
68	Anoxybacillus_flavithermus_WK1_uid59135	ATGTTATGTTTTGTTACAT	0.640351	0.890244	+	1401024	1401042	gi|212637849|ref|NC_011567.1| Anoxybacillus flavithermus WK1 chromosome, complete genome	NC_011567	B	><	1487	1402529	212639223	-	Aflv_1390	-			COG3852T	signal transduction histidine kinase
69	Anoxybacillus_flavithermus_WK1_uid59135	ATGTTATGTTTTGTTACAT	0.640351	0.890244	+	1401024	1401042	gi|212637849|ref|NC_011567.1| Anoxybacillus flavithermus WK1 chromosome, complete genome	NC_011567	C	><	-109	1399593	212639221	-	Aflv_1388	-			COG0534V	multidrug efflux protein
86	Anoxybacillus_flavithermus_WK1_uid59135	ATGTTATAAAACTATACAT	0.631579	0.878049	+	1415153	1415171	gi|212637849|ref|NC_011567.1| Anoxybacillus flavithermus WK1 chromosome, complete genome	NC_011567	B	>>	1446	1416617	212639237	-	Aflv_1404	-			COG2755E	Lysophospholipase L1-like esterase
87	Anoxybacillus_flavithermus_WK1_uid59135	ATGTTATAAAACTATACAT	0.631579	0.878049	+	1415153	1415171	gi|212637849|ref|NC_011567.1| Anoxybacillus flavithermus WK1 chromosome, complete genome	NC_011567	C	>>	-495	1414431	212639235	cspB	Aflv_1402	-			COG1278K	cold shock protein, CspA family
25	Anoxybacillus_flavithermus_WK1_uid59135	ATGTTACATTACCTCACAT	0.684211	0.95122	-	1415176	1415194	gi|212637849|ref|NC_011567.1| Anoxybacillus flavithermus WK1 chromosome, complete genome	NC_011567	A	<>	-1379	1415193	212639236	glnA	Aflv_1403	-			COG0174E	glutamine synthetase
26	Anoxybacillus_flavithermus_WK1_uid59135	ATGTTACATTACCTCACAT	0.684211	0.95122	-	1415176	1415194	gi|212637849|ref|NC_011567.1| Anoxybacillus flavithermus WK1 chromosome, complete genome	NC_011567	B	<>	500	1414431	212639235	cspB	Aflv_1402	-			COG1278K	cold shock protein, CspA family
27	Anoxybacillus_flavithermus_WK1_uid59135	ATGTTACATTACCTCACAT	0.684211	0.95122	-	1415176	1415194	gi|212637849|ref|NC_011567.1| Anoxybacillus flavithermus WK1 chromosome, complete genome	NC_011567	C	<>	-1441	1416617	212639237	-	Aflv_1404	-			COG2755E	Lysophospholipase L1-like esterase
35	Anoxybacillus_flavithermus_WK1_uid59135	ATGTGAGGTAATGTAACAT	0.675439	0.939024	+	1415176	1415194	gi|212637849|ref|NC_011567.1| Anoxybacillus flavithermus WK1 chromosome, complete genome	NC_011567	B	>>	1423	1416617	212639237	-	Aflv_1404	-			COG2755E	Lysophospholipase L1-like esterase
36	Anoxybacillus_flavithermus_WK1_uid59135	ATGTGAGGTAATGTAACAT	0.675439	0.939024	+	1415176	1415194	gi|212637849|ref|NC_011567.1| Anoxybacillus flavithermus WK1 chromosome, complete genome	NC_011567	C	>>	-518	1414431	212639235	cspB	Aflv_1402	-			COG1278K	cold shock protein, CspA family
89	Anoxybacillus_flavithermus_WK1_uid59135	ATGTCATAATAAATGACAG	0.631579	0.878049	-	1464589	1464607	gi|212637849|ref|NC_011567.1| Anoxybacillus flavithermus WK1 chromosome, complete genome	NC_011567	B	<<	834	1463267	212639285	dfrA	Aflv_1454	-			COG0262H	dihydrofolate reductase
90	Anoxybacillus_flavithermus_WK1_uid59135	ATGTCATAATAAATGACAG	0.631579	0.878049	-	1464589	1464607	gi|212637849|ref|NC_011567.1| Anoxybacillus flavithermus WK1 chromosome, complete genome	NC_011567	C	<<	-92	1464681	212639287	tatC	Aflv_1456	-			COG0805U	Twin-arginine protein translocation pathway component TatAD
92	Anoxybacillus_flavithermus_WK1_uid59135	ATGTGATAAAATGTAACGT	0.631579	0.878049	-	1507809	1507827	gi|212637849|ref|NC_011567.1| Anoxybacillus flavithermus WK1 chromosome, complete genome	NC_011567	B	<<	524	1505951	212639338	glnA	Aflv_1507	-			COG0174E	glutamine synthetase
93	Anoxybacillus_flavithermus_WK1_uid59135	ATGTGATAAAATGTAACGT	0.631579	0.878049	-	1507809	1507827	gi|212637849|ref|NC_011567.1| Anoxybacillus flavithermus WK1 chromosome, complete genome	NC_011567	C	<<	-36	1507845	212639340	-	Aflv_1509	-			COG4100P	aluminum resistance cystathionine beta-lyase family protein
29	Anoxybacillus_flavithermus_WK1_uid59135	ATGTTATAAAATATGACAT	0.684211	0.95122	-	1546729	1546747	gi|212637849|ref|NC_011567.1| Anoxybacillus flavithermus WK1 chromosome, complete genome	NC_011567	B	<<	343	1546099	212639374	-	Aflv_1543	-			-	hypothetical protein
30	Anoxybacillus_flavithermus_WK1_uid59135	ATGTTATAAAATATGACAT	0.684211	0.95122	-	1546729	1546747	gi|212637849|ref|NC_011567.1| Anoxybacillus flavithermus WK1 chromosome, complete genome	NC_011567	C	<>	-173	1546902	212639376	-	Aflv_1545	-			-	hypothetical protein
41	Anoxybacillus_flavithermus_WK1_uid59135	ATGTCATATTTTATAACAT	0.657895	0.914634	+	1546729	1546747	gi|212637849|ref|NC_011567.1| Anoxybacillus flavithermus WK1 chromosome, complete genome	NC_011567	B	>>	264	1547011	212639377	-	Aflv_1546	-			-	hypothetical protein
53	Anoxybacillus_flavithermus_WK1_uid59135	ATGTTATAAAAAGTAACAA	0.644737	0.896341	+	1546815	1546833	gi|212637849|ref|NC_011567.1| Anoxybacillus flavithermus WK1 chromosome, complete genome	NC_011567	B	>>	178	1547011	212639377	-	Aflv_1546	-			-	hypothetical protein
109	Anoxybacillus_flavithermus_WK1_uid59135	ATGTCAAATATGGTGACAA	0.627193	0.871951	-	1633995	1634013	gi|212637849|ref|NC_011567.1| Anoxybacillus flavithermus WK1 chromosome, complete genome	NC_011567	A	<<	-623	1632668	212639469	-	Aflv_1639	-			COG3410S	DEAD-like helicase domain fused to uncharacterized conserved domain
110	Anoxybacillus_flavithermus_WK1_uid59135	ATGTCAAATATGGTGACAA	0.627193	0.871951	-	1633995	1634013	gi|212637849|ref|NC_011567.1| Anoxybacillus flavithermus WK1 chromosome, complete genome	NC_011567	B	<<	1978	1630308	212639468	-	Aflv_1638	-			COG3593L	putative ATP-dependent endonuclease of the OLD family
111	Anoxybacillus_flavithermus_WK1_uid59135	ATGTCAAATATGGTGACAA	0.627193	0.871951	-	1633995	1634013	gi|212637849|ref|NC_011567.1| Anoxybacillus flavithermus WK1 chromosome, complete genome	NC_011567	C	<<	-658	1634653	212639470	-	Aflv_1640	-			COG1694R	putative pyrophosphatase
94	Anoxybacillus_flavithermus_WK1_uid59135	ATGTCAAAAAAGTAAACAT	0.631579	0.878049	-	1651569	1651587	gi|212637849|ref|NC_011567.1| Anoxybacillus flavithermus WK1 chromosome, complete genome	NC_011567	A	<<	-1283	1651382	212639485	-	Aflv_1657	-			COG0659P	Sulfate permease
95	Anoxybacillus_flavithermus_WK1_uid59135	ATGTCAAAAAAGTAAACAT	0.631579	0.878049	-	1651569	1651587	gi|212637849|ref|NC_011567.1| Anoxybacillus flavithermus WK1 chromosome, complete genome	NC_011567	B	<>	208	1650666	212639484	-	Aflv_1656	-			-	membrane protein
96	Anoxybacillus_flavithermus_WK1_uid59135	ATGTCAAAAAAGTAAACAT	0.631579	0.878049	-	1651569	1651587	gi|212637849|ref|NC_011567.1| Anoxybacillus flavithermus WK1 chromosome, complete genome	NC_011567	C	<>	-1507	1653076	212639486	uspA	Aflv_1658	-			COG0589T	Universal stress protein
97	Anoxybacillus_flavithermus_WK1_uid59135	ATGCAAGTAAATATAACAT	0.631579	0.878049	-	1844616	1844634	gi|212637849|ref|NC_011567.1| Anoxybacillus flavithermus WK1 chromosome, complete genome	NC_011567	A	<<	-338	1844585	212639682	-	Aflv_1856	-			-	hypothetical protein
99	Anoxybacillus_flavithermus_WK1_uid59135	ATGCAAGTAAATATAACAT	0.631579	0.878049	-	1844616	1844634	gi|212637849|ref|NC_011567.1| Anoxybacillus flavithermus WK1 chromosome, complete genome	NC_011567	C	<<	-373	1844989	212639683	-	Aflv_1857	-			-	hypothetical protein
101	Anoxybacillus_flavithermus_WK1_uid59135	ATGTTATAATTACTTATAT	0.631579	0.878049	+	2045889	2045907	gi|212637849|ref|NC_011567.1| Anoxybacillus flavithermus WK1 chromosome, complete genome	NC_011567	B	>>	1270	2047177	212639886	-	Aflv_2062	-			COG3436L	transposase
102	Anoxybacillus_flavithermus_WK1_uid59135	ATGTTATAATTACTTATAT	0.631579	0.878049	+	2045889	2045907	gi|212637849|ref|NC_011567.1| Anoxybacillus flavithermus WK1 chromosome, complete genome	NC_011567	C	>>	-67	2044962	212639884	-	Aflv_2060	-			-	transposase and inactivated derivatives, IS5 family
55	Anoxybacillus_flavithermus_WK1_uid59135	GTGTCACATTAACTGACAT	0.644737	0.896341	+	2051235	2051253	gi|212637849|ref|NC_011567.1| Anoxybacillus flavithermus WK1 chromosome, complete genome	NC_011567	A	>>	-26	2051228	212639889	-	Aflv_2065	-			COG1418R	HD superfamily hydrolase
56	Anoxybacillus_flavithermus_WK1_uid59135	GTGTCACATTAACTGACAT	0.644737	0.896341	+	2051235	2051253	gi|212637849|ref|NC_011567.1| Anoxybacillus flavithermus WK1 chromosome, complete genome	NC_011567	B	><	532	2051785	212639890	-	Aflv_2066	-			COG0626E	cystathionine beta-lyase
73	Anoxybacillus_flavithermus_WK1_uid59135	ATGTCAGTTAATGTGACAC	0.635965	0.884146	-	2051235	2051253	gi|212637849|ref|NC_011567.1| Anoxybacillus flavithermus WK1 chromosome, complete genome	NC_011567	A	<>	-530	2051228	212639889	-	Aflv_2065	-			COG1418R	HD superfamily hydrolase
75	Anoxybacillus_flavithermus_WK1_uid59135	ATGTCAGTTAATGTGACAC	0.635965	0.884146	-	2051235	2051253	gi|212637849|ref|NC_011567.1| Anoxybacillus flavithermus WK1 chromosome, complete genome	NC_011567	C	<<	-550	2051785	212639890	-	Aflv_2066	-			COG0626E	cystathionine beta-lyase
59	Anoxybacillus_flavithermus_WK1_uid59135	TTGTGAACAAACCTCACAT	0.644737	0.896341	-	2109038	2109056	gi|212637849|ref|NC_011567.1| Anoxybacillus flavithermus WK1 chromosome, complete genome	NC_011567	B	<<	1897	2106203	212639956	oppB	Aflv_2132	-			COG0601EP	oligopeptide ABC transporter permease
60	Anoxybacillus_flavithermus_WK1_uid59135	TTGTGAACAAACCTCACAT	0.644737	0.896341	-	2109038	2109056	gi|212637849|ref|NC_011567.1| Anoxybacillus flavithermus WK1 chromosome, complete genome	NC_011567	C	<>	-120	2109158	212639958	-	Aflv_2134	-			-	membrane protein
112	Anoxybacillus_flavithermus_WK1_uid59135	GTGTTAATAAACGTGACAT	0.627193	0.871951	-	2649782	2649800	gi|212637849|ref|NC_011567.1| Anoxybacillus flavithermus WK1 chromosome, complete genome	NC_011567	A	<>	-438	2649167	212640478	-	Aflv_2660	-			COG3177S	Fic (filamentation induced by cAMP) family protein
113	Anoxybacillus_flavithermus_WK1_uid59135	GTGTTAATAAACGTGACAT	0.627193	0.871951	-	2649782	2649800	gi|212637849|ref|NC_011567.1| Anoxybacillus flavithermus WK1 chromosome, complete genome	NC_011567	B	<>	712	2648078	212640477	-	Aflv_2659	-			COG0673R	putative dehydrogenase
114	Anoxybacillus_flavithermus_WK1_uid59135	GTGTTAATAAACGTGACAT	0.627193	0.871951	-	2649782	2649800	gi|212637849|ref|NC_011567.1| Anoxybacillus flavithermus WK1 chromosome, complete genome	NC_011567	C	<<	-446	2650228	212640479	-	Aflv_2661	-			COG5652S	VanZ like family protein
145	Bacillus_amyloliquefaciens_DSM_7_uid53535	ATGAAAGCAATGCTCACAT	0.640351	0.890244	+	102941	102959	gi|308171891|ref|NC_014551.1| Bacillus amyloliquefaciens DSM 7, complete genome	NC_014551	A	>>	-448	102512	308171973	ctsR	BAMF_0082	-			COG4463K	transcriptional regulator
147	Bacillus_amyloliquefaciens_DSM_7_uid53535	ATGAAAGCAATGCTCACAT	0.640351	0.890244	+	102941	102959	gi|308171891|ref|NC_014551.1| Bacillus amyloliquefaciens DSM 7, complete genome	NC_014551	C	>>	-11770	89690	308171972	lysS	BAMF_0081	-			COG1190J	lysyl-tRNA synthetase
166	Bacillus_amyloliquefaciens_DSM_7_uid53535	ATGTGAGCATTGCTTTCAT	0.631579	0.878049	-	102941	102959	gi|308171891|ref|NC_014551.1| Bacillus amyloliquefaciens DSM 7, complete genome	NC_014551	A	<>	-36	102512	308171973	ctsR	BAMF_0082	-			COG4463K	transcriptional regulator
167	Bacillus_amyloliquefaciens_DSM_7_uid53535	ATGTGAGCATTGCTTTCAT	0.631579	0.878049	-	102941	102959	gi|308171891|ref|NC_014551.1| Bacillus amyloliquefaciens DSM 7, complete genome	NC_014551	B	<>	11752	89690	308171972	lysS	BAMF_0081	-			COG1190J	lysyl-tRNA synthetase
169	Bacillus_amyloliquefaciens_DSM_7_uid53535	ATGTGAAAAAACTTGAAAT	0.631579	0.878049	+	119484	119502	gi|308171891|ref|NC_014551.1| Bacillus amyloliquefaciens DSM 7, complete genome	NC_014551	A	>>	-552	118951	308171992	nusG	BAMF_0101	-			COG0250K	transcription antitermination factor
171	Bacillus_amyloliquefaciens_DSM_7_uid53535	ATGTGAAAAAACTTGAAAT	0.631579	0.878049	+	119484	119502	gi|308171891|ref|NC_014551.1| Bacillus amyloliquefaciens DSM 7, complete genome	NC_014551	C	>>	-716	118607	308171991	secE	BAMF_0100	-			COG0690U	preprotein translocase subunit
184	Bacillus_amyloliquefaciens_DSM_7_uid53535	ATGTTATGAAATGTAACAA	0.627193	0.871951	+	324122	324140	gi|308171891|ref|NC_014551.1| Bacillus amyloliquefaciens DSM 7, complete genome	NC_014551	A	>>	573	324713	308172193	yciC	BAMF_0302	-			COG0523R	metallochaperone with NTPase activity
185	Bacillus_amyloliquefaciens_DSM_7_uid53535	ATGTTATGAAATGTAACAA	0.627193	0.871951	+	324122	324140	gi|308171891|ref|NC_014551.1| Bacillus amyloliquefaciens DSM 7, complete genome	NC_014551	B	>>	1818	325958	308172194	RBAM_003560	BAMF_0303	-			COG1063ER	glutathione-dependent formaldehyde dehydrogenase
187	Bacillus_amyloliquefaciens_DSM_7_uid53535	TTGTCAGAAAACCTACCAT	0.627193	0.871951	-	413097	413115	gi|308171891|ref|NC_014551.1| Bacillus amyloliquefaciens DSM 7, complete genome	NC_014551	A	<>	65	412283	308172262	ycsE	BAMF_0371	-			COG0561R	phosphatase
188	Bacillus_amyloliquefaciens_DSM_7_uid53535	TTGTCAGAAAACCTACCAT	0.627193	0.871951	-	413097	413115	gi|308171891|ref|NC_014551.1| Bacillus amyloliquefaciens DSM 7, complete genome	NC_014551	B	<<	943	411990	308172261	yczO	BAMF_0370	-			-	hypothetical protein
115	Bacillus_amyloliquefaciens_DSM_7_uid53535	ATGTAAGAAAATATGACAT	0.701754	0.97561	+	644637	644655	gi|308171891|ref|NC_014551.1| Bacillus amyloliquefaciens DSM 7, complete genome	NC_014551	A	>>	276	644931	308172515	yeaB	BAMF_0624	-			COG0053P	cation efflux transporter
116	Bacillus_amyloliquefaciens_DSM_7_uid53535	ATGTAAGAAAATATGACAT	0.701754	0.97561	+	644637	644655	gi|308171891|ref|NC_014551.1| Bacillus amyloliquefaciens DSM 7, complete genome	NC_014551	B	>>	1295	645950	308172516	yeaC	BAMF_0625	-			COG0714R	hypothetical protein
122	Bacillus_amyloliquefaciens_DSM_7_uid53535	ATGTCATATTTTCTTACAT	0.675439	0.939024	-	644637	644655	gi|308171891|ref|NC_014551.1| Bacillus amyloliquefaciens DSM 7, complete genome	NC_014551	B	<<	1578	641521	308172513	cotA	BAMF_0622	-			COG2132Q	spore copper-dependent laccase
123	Bacillus_amyloliquefaciens_DSM_7_uid53535	ATGTCATATTTTCTTACAT	0.675439	0.939024	-	644637	644655	gi|308171891|ref|NC_014551.1| Bacillus amyloliquefaciens DSM 7, complete genome	NC_014551	C	<>	-294	644931	308172515	yeaB	BAMF_0624	-			COG0053P	cation efflux transporter
125	Bacillus_amyloliquefaciens_DSM_7_uid53535	ATGTAAGAAAGCTTTACAT	0.671053	0.932927	-	777373	777391	gi|308171891|ref|NC_014551.1| Bacillus amyloliquefaciens DSM 7, complete genome	NC_014551	B	<>	307	776416	308172624	yflK	BAMF_0733	-			COG2258S	sulfur carrier
126	Bacillus_amyloliquefaciens_DSM_7_uid53535	ATGTAAGAAAGCTTTACAT	0.671053	0.932927	-	777373	777391	gi|308171891|ref|NC_014551.1| Bacillus amyloliquefaciens DSM 7, complete genome	NC_014551	C	<<	-47	777420	308172626	yflI	BAMF_0735	-			-	hypothetical protein
154	Bacillus_amyloliquefaciens_DSM_7_uid53535	ATGTAAAGCTTTCTTACAT	0.635965	0.884146	+	777373	777391	gi|308171891|ref|NC_014551.1| Bacillus amyloliquefaciens DSM 7, complete genome	NC_014551	A	><	29	777420	308172626	yflI	BAMF_0735	-			-	hypothetical protein
155	Bacillus_amyloliquefaciens_DSM_7_uid53535	ATGTAAAGCTTTCTTACAT	0.635965	0.884146	+	777373	777391	gi|308171891|ref|NC_014551.1| Bacillus amyloliquefaciens DSM 7, complete genome	NC_014551	B	><	266	777657	308172627	yflH	BAMF_0736	-			-	hypothetical protein
173	Bacillus_amyloliquefaciens_DSM_7_uid53535	ATTTCAAAAAAAGTTACAT	0.631579	0.878049	-	1029929	1029947	gi|308171891|ref|NC_014551.1| Bacillus amyloliquefaciens DSM 7, complete genome	NC_014551	B	<>	447	1028535	308172896	yhcI	BAMF_1005	-			COG1277R	ABC transporter membrane protein
174	Bacillus_amyloliquefaciens_DSM_7_uid53535	ATTTCAAAAAAAGTTACAT	0.631579	0.878049	-	1029929	1029947	gi|308171891|ref|NC_014551.1| Bacillus amyloliquefaciens DSM 7, complete genome	NC_014551	C	<>	-219	1030148	308172898	yhcJ	BAMF_1007	-			COG1464P	ABC transporter binding lipoprotein
158	Bacillus_amyloliquefaciens_DSM_7_uid53535	ATGTTAAATAATTTCACAA	0.635965	0.884146	+	1217688	1217706	gi|308171891|ref|NC_014551.1| Bacillus amyloliquefaciens DSM 7, complete genome	NC_014551	B	>>	1080	1218786	308173084	argJ	BAMF_1193	-			COG1364E	ornithine acetyltransferase
159	Bacillus_amyloliquefaciens_DSM_7_uid53535	ATGTTAAATAATTTCACAA	0.635965	0.884146	+	1217688	1217706	gi|308171891|ref|NC_014551.1| Bacillus amyloliquefaciens DSM 7, complete genome	NC_014551	C	>>	-114	1217050	308173082	yitZ	BAMF_1191	-			-	transport protein
190	Bacillus_amyloliquefaciens_DSM_7_uid53535	TTGTGAAATTATTTAACAT	0.627193	0.871951	-	1217688	1217706	gi|308171891|ref|NC_014551.1| Bacillus amyloliquefaciens DSM 7, complete genome	NC_014551	A	<>	96	1217050	308173082	yitZ	BAMF_1191	-			-	transport protein
191	Bacillus_amyloliquefaciens_DSM_7_uid53535	TTGTGAAATTATTTAACAT	0.627193	0.871951	-	1217688	1217706	gi|308171891|ref|NC_014551.1| Bacillus amyloliquefaciens DSM 7, complete genome	NC_014551	B	<>	635	1215617	308173081	yitY	BAMF_1190	-			COG0277C	oxidoreductase
192	Bacillus_amyloliquefaciens_DSM_7_uid53535	TTGTGAAATTATTTAACAT	0.627193	0.871951	-	1217688	1217706	gi|308171891|ref|NC_014551.1| Bacillus amyloliquefaciens DSM 7, complete genome	NC_014551	C	<>	-39	1217727	308173083	argC	BAMF_1192	-			COG0002E	N-acetylglutamate gamma-semialdehyde dehydrogenase
194	Bacillus_amyloliquefaciens_DSM_7_uid53535	ACGTCAGAAAACCTGACAA	0.627193	0.871951	-	1419175	1419193	gi|308171891|ref|NC_014551.1| Bacillus amyloliquefaciens DSM 7, complete genome	NC_014551	B	<>	433	1417387	308173306	mgtE	BAMF_1415	-			COG2239P	magnesium transport permease
195	Bacillus_amyloliquefaciens_DSM_7_uid53535	ACGTCAGAAAACCTGACAA	0.627193	0.871951	-	1419175	1419193	gi|308171891|ref|NC_014551.1| Bacillus amyloliquefaciens DSM 7, complete genome	NC_014551	C	<>	-129	1419304	308173308	ykzB	BAMF_1417	-			-	hypothetical protein
160	Bacillus_amyloliquefaciens_DSM_7_uid53535	TTGTGAGAAAATCTGACAG	0.635965	0.884146	-	1774930	1774948	gi|308171891|ref|NC_014551.1| Bacillus amyloliquefaciens DSM 7, complete genome	NC_014551	A	<>	58	1774612	308173661	spoVS	BAMF_1770	-			COG2359S	stage V sporulation regulator
161	Bacillus_amyloliquefaciens_DSM_7_uid53535	TTGTGAGAAAATCTGACAG	0.635965	0.884146	-	1774930	1774948	gi|308171891|ref|NC_014551.1| Bacillus amyloliquefaciens DSM 7, complete genome	NC_014551	B	<>	518	1773618	308173660	ymdB	BAMF_1769	-			COG1692S	hypothetical protein
118	Bacillus_amyloliquefaciens_DSM_7_uid53535	ATGTAAGGAAACTTAACAT	0.684211	0.95122	-	1875919	1875937	gi|308171891|ref|NC_014551.1| Bacillus amyloliquefaciens DSM 7, complete genome	NC_014551	A	<>	27	1874627	308173704	ynbB	BAMF_1813	-			COG4100P	C-S lyase
119	Bacillus_amyloliquefaciens_DSM_7_uid53535	ATGTAAGGAAACTTAACAT	0.684211	0.95122	-	1875919	1875937	gi|308171891|ref|NC_014551.1| Bacillus amyloliquefaciens DSM 7, complete genome	NC_014551	B	<>	1309	1873348	308173703	ynbA	BAMF_1812	-			COG2262R	GTP-binding protein protease modulator
134	Bacillus_amyloliquefaciens_DSM_7_uid53535	ATGTTAAGTTTCCTTACAT	0.657895	0.914634	+	1875919	1875937	gi|308171891|ref|NC_014551.1| Bacillus amyloliquefaciens DSM 7, complete genome	NC_014551	B	>>	524	1876461	308173706	glnA	BAMF_1815	-			COG0174E	glutamine synthetase
135	Bacillus_amyloliquefaciens_DSM_7_uid53535	ATGTTAAGTTTCCTTACAT	0.657895	0.914634	+	1875919	1875937	gi|308171891|ref|NC_014551.1| Bacillus amyloliquefaciens DSM 7, complete genome	NC_014551	C	>>	-45	1874627	308173704	ynbB	BAMF_1813	-			COG4100P	C-S lyase
131	Bacillus_amyloliquefaciens_DSM_7_uid53535	GTGTTAAAAAATCTAACAT	0.662281	0.920732	+	1957145	1957163	gi|308171891|ref|NC_014551.1| Bacillus amyloliquefaciens DSM 7, complete genome	NC_014551	B	>>	1826	1958989	308173792	yndG1	BAMF_1901	-			-	hypothetical protein
132	Bacillus_amyloliquefaciens_DSM_7_uid53535	GTGTTAAAAAATCTAACAT	0.662281	0.920732	+	1957145	1957163	gi|308171891|ref|NC_014551.1| Bacillus amyloliquefaciens DSM 7, complete genome	NC_014551	C	><	-330	1956480	308173790	ynfC	BAMF_1899	-			-	hypothetical protein
163	Bacillus_amyloliquefaciens_DSM_7_uid53535	ATGTTAGATTTTTTAACAC	0.635965	0.884146	-	1957145	1957163	gi|308171891|ref|NC_014551.1| Bacillus amyloliquefaciens DSM 7, complete genome	NC_014551	A	<<	312	1956480	308173790	ynfC	BAMF_1899	-			-	hypothetical protein
164	Bacillus_amyloliquefaciens_DSM_7_uid53535	ATGTTAGATTTTTTAACAC	0.635965	0.884146	-	1957145	1957163	gi|308171891|ref|NC_014551.1| Bacillus amyloliquefaciens DSM 7, complete genome	NC_014551	B	<<	690	1956330	308173789	RBAM_017920	BAMF_1898	-			-	hypothetical protein
175	Bacillus_amyloliquefaciens_DSM_7_uid53535	ATGTCAAAAAAGTTGAGAT	0.631579	0.878049	+	2797293	2797311	gi|308171891|ref|NC_014551.1| Bacillus amyloliquefaciens DSM 7, complete genome	NC_014551	A	>>	-746	2796566	308174637	ppnKB	BAMF_2746	-			COG0061G	inorganic polyphosphate/ATP-NAD kinase
176	Bacillus_amyloliquefaciens_DSM_7_uid53535	ATGTCAAAAAAGTTGAGAT	0.631579	0.878049	+	2797293	2797311	gi|308171891|ref|NC_014551.1| Bacillus amyloliquefaciens DSM 7, complete genome	NC_014551	B	><	102	2797413	308174638	ytcJ	BAMF_2747	-			COG1574R	metal-dependent hydrolase
177	Bacillus_amyloliquefaciens_DSM_7_uid53535	ATGTCAAAAAAGTTGAGAT	0.631579	0.878049	+	2797293	2797311	gi|308171891|ref|NC_014551.1| Bacillus amyloliquefaciens DSM 7, complete genome	NC_014551	C	><	-905	2795399	308174636	sppA	BAMF_2745	-			COG0616OU	signal peptide peptidase
196	Bacillus_amyloliquefaciens_DSM_7_uid53535	CTGTAAGTAAGGCTTACAT	0.627193	0.871951	-	3028597	3028615	gi|308171891|ref|NC_014551.1| Bacillus amyloliquefaciens DSM 7, complete genome	NC_014551	A	<<	-1322	3027612	308174859	comP	BAMF_2968	-			COG4585T	two-component sensor histidine kinase
197	Bacillus_amyloliquefaciens_DSM_7_uid53535	CTGTAAGTAAGGCTTACAT	0.627193	0.871951	-	3028597	3028615	gi|308171891|ref|NC_014551.1| Bacillus amyloliquefaciens DSM 7, complete genome	NC_014551	B	<<	1066	3026887	308174858	comA	BAMF_2967	-			COG2197TK	two-component response regulator
198	Bacillus_amyloliquefaciens_DSM_7_uid53535	CTGTAAGTAAGGCTTACAT	0.627193	0.871951	-	3028597	3028615	gi|308171891|ref|NC_014551.1| Bacillus amyloliquefaciens DSM 7, complete genome	NC_014551	C	<<	-1344	3029941	308174860	comX	BAMF_2969	-			-	Competence pheromone
200	Bacillus_amyloliquefaciens_DSM_7_uid53535	ATGTTATAATTAATAACAA	0.627193	0.871951	+	3074407	3074425	gi|308171891|ref|NC_014551.1| Bacillus amyloliquefaciens DSM 7, complete genome	NC_014551	B	><	1061	3075486	308174899	yuzG	BAMF_3008	-			-	hypothetical protein
201	Bacillus_amyloliquefaciens_DSM_7_uid53535	ATGTTATAATTAATAACAA	0.627193	0.871951	+	3074407	3074425	gi|308171891|ref|NC_014551.1| Bacillus amyloliquefaciens DSM 7, complete genome	NC_014551	C	><	-286	3072919	308174897	yumB	BAMF_3006	-			COG1252C	NAD-disulfide oxidoreductase
178	Bacillus_amyloliquefaciens_DSM_7_uid53535	ATTTAATAAAAAATGACAT	0.631579	0.878049	-	3076875	3076893	gi|308171891|ref|NC_014551.1| Bacillus amyloliquefaciens DSM 7, complete genome	NC_014551	A	<<	-235	3076888	308174901	RBAM_029190	BAMF_3010	-			-	hypothetical protein
179	Bacillus_amyloliquefaciens_DSM_7_uid53535	ATTTAATAAAAAATGACAT	0.631579	0.878049	-	3076875	3076893	gi|308171891|ref|NC_014551.1| Bacillus amyloliquefaciens DSM 7, complete genome	NC_014551	B	<>	47	3075848	308174900	guaC	BAMF_3009	-			COG0516F	GMP reductase
180	Bacillus_amyloliquefaciens_DSM_7_uid53535	ATTTAATAAAAAATGACAT	0.631579	0.878049	-	3076875	3076893	gi|308171891|ref|NC_014551.1| Bacillus amyloliquefaciens DSM 7, complete genome	NC_014551	C	<<	-251	3077126	308174902	RBAM_029200	BAMF_3011	-			COG1300S	hypothetical protein
148	Bacillus_amyloliquefaciens_DSM_7_uid53535	ATGTGACAATAGCTCCCAT	0.640351	0.890244	-	3175610	3175628	gi|308171891|ref|NC_014551.1| Bacillus amyloliquefaciens DSM 7, complete genome	NC_014551	A	<<	291	3174294	308175006	metQ	BAMF_3115	-			COG1135P	methionine ABC transporter ATP-binding protein
149	Bacillus_amyloliquefaciens_DSM_7_uid53535	ATGTGACAATAGCTCCCAT	0.640351	0.890244	-	3175610	3175628	gi|308171891|ref|NC_014551.1| Bacillus amyloliquefaciens DSM 7, complete genome	NC_014551	B	<<	1309	3173633	308175005	metP	BAMF_3114	-			COG2011P	methionine ABC transporter, permease
150	Bacillus_amyloliquefaciens_DSM_7_uid53535	ATGTGACAATAGCTCCCAT	0.640351	0.890244	-	3175610	3175628	gi|308171891|ref|NC_014551.1| Bacillus amyloliquefaciens DSM 7, complete genome	NC_014551	C	<<	-32	3175642	308175007	yusD	BAMF_3116	-			-	hypothetical protein
140	Bacillus_amyloliquefaciens_DSM_7_uid53535	ATGTGAGGAAACCGTACAT	0.649123	0.902439	-	3549177	3549195	gi|308171891|ref|NC_014551.1| Bacillus amyloliquefaciens DSM 7, complete genome	NC_014551	B	<>	1506	3546475	308175378	ywoG	BAMF_3487	-			COG2814G	efflux transporter
141	Bacillus_amyloliquefaciens_DSM_7_uid53535	ATGTGAGGAAACCGTACAT	0.649123	0.902439	-	3549177	3549195	gi|308171891|ref|NC_014551.1| Bacillus amyloliquefaciens DSM 7, complete genome	NC_014551	C	<<	-149	3549326	308175380	ywoD	BAMF_3489	-			COG2814G	efflux transporter
137	Bacillus_amyloliquefaciens_DSM_7_uid53535	ATGTCATATAACCTTACAC	0.653509	0.908537	+	3551408	3551426	gi|308171891|ref|NC_014551.1| Bacillus amyloliquefaciens DSM 7, complete genome	NC_014551	B	>>	1311	3552737	308175383	glnK3	BAMF_3492	-			COG0347E	Nitrogen regulatory protein P-II
138	Bacillus_amyloliquefaciens_DSM_7_uid53535	ATGTCATATAACCTTACAC	0.653509	0.908537	+	3551408	3551426	gi|308171891|ref|NC_014551.1| Bacillus amyloliquefaciens DSM 7, complete genome	NC_014551	C	><	-173	3550687	308175381	ywoC	BAMF_3490	-			COG1335Q	isochorismatase 2,3 dihydro-2,3 dihydroxybenzoate synthase
203	Bacillus_amyloliquefaciens_DSM_7_uid53535	GTGTAAGGTTATATGACAT	0.627193	0.871951	-	3551408	3551426	gi|308171891|ref|NC_014551.1| Bacillus amyloliquefaciens DSM 7, complete genome	NC_014551	B	<<	718	3549326	308175380	ywoD	BAMF_3489	-			COG2814G	efflux transporter
127	Bacillus_amyloliquefaciens_DSM_7_uid53535	ATGTGAAGAAAGGTCACAT	0.666667	0.926829	+	3564865	3564883	gi|308171891|ref|NC_014551.1| Bacillus amyloliquefaciens DSM 7, complete genome	NC_014551	A	><	150	3565033	308175398	csbD	BAMF_3507	-			-	Stress response protein csbD
128	Bacillus_amyloliquefaciens_DSM_7_uid53535	ATGTGAAGAAAGGTCACAT	0.666667	0.926829	+	3564865	3564883	gi|308171891|ref|NC_014551.1| Bacillus amyloliquefaciens DSM 7, complete genome	NC_014551	B	><	479	3565362	308175399	moaA	BAMF_3508	-			COG2896H	molybdenum cofactor biosynthesis protein A
152	Bacillus_amyloliquefaciens_DSM_7_uid53535	ATGTGACCTTTCTTCACAT	0.640351	0.890244	-	3564865	3564883	gi|308171891|ref|NC_014551.1| Bacillus amyloliquefaciens DSM 7, complete genome	NC_014551	B	<<	498	3563993	308175396	ureB	BAMF_3505	-			COG0832E	urease subunit beta
153	Bacillus_amyloliquefaciens_DSM_7_uid53535	ATGTGACCTTTCTTCACAT	0.640351	0.890244	-	3564865	3564883	gi|308171891|ref|NC_014551.1| Bacillus amyloliquefaciens DSM 7, complete genome	NC_014551	C	<<	-168	3565033	308175398	csbD	BAMF_3507	-			-	Stress response protein csbD
142	Bacillus_amyloliquefaciens_DSM_7_uid53535	ATGTGAGAAAAGGTGAGAT	0.649123	0.902439	+	3642840	3642858	gi|308171891|ref|NC_014551.1| Bacillus amyloliquefaciens DSM 7, complete genome	NC_014551	A	>>	-98	3642761	308175480	RBAM_034760	BAMF_3589	-			COG1131V	ABC transporter ATP-binding protein
143	Bacillus_amyloliquefaciens_DSM_7_uid53535	ATGTGAGAAAAGGTGAGAT	0.649123	0.902439	+	3642840	3642858	gi|308171891|ref|NC_014551.1| Bacillus amyloliquefaciens DSM 7, complete genome	NC_014551	B	>>	820	3643678	308175481	RBAM_034770	BAMF_3590	-			COG1277R	hypothetical protein
144	Bacillus_amyloliquefaciens_DSM_7_uid53535	ATGTGAGAAAAGGTGAGAT	0.649123	0.902439	+	3642840	3642858	gi|308171891|ref|NC_014551.1| Bacillus amyloliquefaciens DSM 7, complete genome	NC_014551	C	>>	-195	3642109	308175479	RBAM_034750	BAMF_3588	-			COG4709S	hypothetical protein
182	Bacillus_amyloliquefaciens_DSM_7_uid53535	ATGTTATAAAATATGCCAT	0.631579	0.878049	+	3661606	3661624	gi|308171891|ref|NC_014551.1| Bacillus amyloliquefaciens DSM 7, complete genome	NC_014551	B	><	1282	3662906	308175501	rocC	BAMF_3610	-			COG0833E	arginine/ornithine permease
183	Bacillus_amyloliquefaciens_DSM_7_uid53535	ATGTTATAAAATATGCCAT	0.631579	0.878049	+	3661606	3661624	gi|308171891|ref|NC_014551.1| Bacillus amyloliquefaciens DSM 7, complete genome	NC_014551	C	><	-173	3660213	308175499	ywfA	BAMF_3608	-			COG2814G	efflux transporter
205	Bacillus_amyloliquefaciens_DSM_7_uid53535	ATGTCACCTACCTTCACAT	0.627193	0.871951	+	3972232	3972250	gi|308171891|ref|NC_014551.1| Bacillus amyloliquefaciens DSM 7, complete genome	NC_014551	A	><	-782	3971469	308175805	parA	BAMF_3914	-			COG1192D	Chromosome partitioning protein parA
206	Bacillus_amyloliquefaciens_DSM_7_uid53535	ATGTCACCTACCTTCACAT	0.627193	0.871951	+	3972232	3972250	gi|308171891|ref|NC_014551.1| Bacillus amyloliquefaciens DSM 7, complete genome	NC_014551	B	><	279	3972529	308175806	noc	BAMF_3915	-			COG1475K	DNA-binding protein Spo0J-like Noc
207	Bacillus_amyloliquefaciens_DSM_7_uid53535	ATGTCACCTACCTTCACAT	0.627193	0.871951	+	3972232	3972250	gi|308171891|ref|NC_014551.1| Bacillus amyloliquefaciens DSM 7, complete genome	NC_014551	C	><	-774	3970625	308175804	parB	BAMF_3913	-			COG1475K	chromosome positioning/antagonist of Soj-dependent inhibition of sporulation initiation protein
209	Bacillus_amyloliquefaciens_DSM_7_uid53535	ATGTGAAGGTAGGTGACAT	0.627193	0.871951	-	3972232	3972250	gi|308171891|ref|NC_014551.1| Bacillus amyloliquefaciens DSM 7, complete genome	NC_014551	B	<<	756	3970625	308175804	parB	BAMF_3913	-			COG1475K	chromosome positioning/antagonist of Soj-dependent inhibition of sporulation initiation protein
210	Bacillus_amyloliquefaciens_DSM_7_uid53535	ATGTGAAGGTAGGTGACAT	0.627193	0.871951	-	3972232	3972250	gi|308171891|ref|NC_014551.1| Bacillus amyloliquefaciens DSM 7, complete genome	NC_014551	C	<<	-297	3972529	308175806	noc	BAMF_3915	-			COG1475K	DNA-binding protein Spo0J-like Noc
334	Bacillus_anthracis_Sterne_uid58091	ATGTTATTAAAACTTACTT	0.631579	0.878049	-	285809	285827	gi|49183039|ref|NC_005945.1| Bacillus anthracis str. Sterne chromosome, complete genome	NC_005945	A	<<	-323	285334	49183298	uppP	BAS0269	-			COG1968V	undecaprenyl pyrophosphate phosphatase
335	Bacillus_anthracis_Sterne_uid58091	ATGTTATTAAAACTTACTT	0.631579	0.878049	-	285809	285827	gi|49183039|ref|NC_005945.1| Bacillus anthracis str. Sterne chromosome, complete genome	NC_005945	B	<<	6164	278314	49183297	-	BAS0266	-			COG0438M	glycosyl transferase, group 1 family protein
336	Bacillus_anthracis_Sterne_uid58091	ATGTTATTAAAACTTACTT	0.631579	0.878049	-	285809	285827	gi|49183039|ref|NC_005945.1| Bacillus anthracis str. Sterne chromosome, complete genome	NC_005945	C	<<	-340	286149	49183299	-	BAS0270	-			-	bacitracin ABC transporter permease
260	Bacillus_anthracis_Sterne_uid58091	ATATTATAAAATCTCACAT	0.649123	0.902439	-	363202	363220	gi|49183039|ref|NC_005945.1| Bacillus anthracis str. Sterne chromosome, complete genome	NC_005945	B	<<	1096	361090	49183363	-	BAS0335	-			COG0609P	iron compound ABC transporter permease
261	Bacillus_anthracis_Sterne_uid58091	ATATTATAAAATCTCACAT	0.649123	0.902439	-	363202	363220	gi|49183039|ref|NC_005945.1| Bacillus anthracis str. Sterne chromosome, complete genome	NC_005945	C	<>	-227	363429	49183365	-	BAS0337	-			COG0492O	pyridine nucleotide-disulfide oxidoreductase family protein
295	Bacillus_anthracis_Sterne_uid58091	ATGTAAGCAAAGATTACAG	0.640351	0.890244	-	606682	606700	gi|49183039|ref|NC_005945.1| Bacillus anthracis str. Sterne chromosome, complete genome	NC_005945	A	<>	-479	605745	49183587	-	BAS0562	-			COG0531E	amino acid permease family protein
296	Bacillus_anthracis_Sterne_uid58091	ATGTAAGCAAAGATTACAG	0.640351	0.890244	-	606682	606700	gi|49183039|ref|NC_005945.1| Bacillus anthracis str. Sterne chromosome, complete genome	NC_005945	B	<>	1041	604508	49183586	-	BAS0561	-			COG0686E	alanine dehydrogenase
297	Bacillus_anthracis_Sterne_uid58091	ATGTAAGCAAAGATTACAG	0.640351	0.890244	-	606682	606700	gi|49183039|ref|NC_005945.1| Bacillus anthracis str. Sterne chromosome, complete genome	NC_005945	C	<>	-745	607427	49183588	-	BAS0563	-			COG0640K	ArsR family transcriptional regulator
367	Bacillus_anthracis_Sterne_uid58091	TTGTGAAATTAGATGACAT	0.627193	0.871951	-	717659	717677	gi|49183039|ref|NC_005945.1| Bacillus anthracis str. Sterne chromosome, complete genome	NC_005945	A	<<	-1349	717178	49183690	-	BAS0665	-			COG0475P	sodium/hydrogen exchanger family protein
368	Bacillus_anthracis_Sterne_uid58091	TTGTGAAATTAGATGACAT	0.627193	0.871951	-	717659	717677	gi|49183039|ref|NC_005945.1| Bacillus anthracis str. Sterne chromosome, complete genome	NC_005945	B	<<	553	716867	49183689	-	BAS0664	-			-	hypothetical protein
369	Bacillus_anthracis_Sterne_uid58091	TTGTGAAATTAGATGACAT	0.627193	0.871951	-	717659	717677	gi|49183039|ref|NC_005945.1| Bacillus anthracis str. Sterne chromosome, complete genome	NC_005945	C	<<	-1570	719229	49183691	-	BAS0666	-			COG3125C	quinol oxidase subunit IV
298	Bacillus_anthracis_Sterne_uid58091	ATGAGAGAATAAATAACAT	0.640351	0.890244	+	839008	839026	gi|49183039|ref|NC_005945.1| Bacillus anthracis str. Sterne chromosome, complete genome	NC_005945	A	><	-73	838954	49183813	-	BAS0789	-			COG5006R	EamA family protein
299	Bacillus_anthracis_Sterne_uid58091	ATGAGAGAATAAATAACAT	0.640351	0.890244	+	839008	839026	gi|49183039|ref|NC_005945.1| Bacillus anthracis str. Sterne chromosome, complete genome	NC_005945	B	>>	1043	840069	49183814	-	BAS0790	-			COG1522K	AsnC family transcriptional regulator
300	Bacillus_anthracis_Sterne_uid58091	ATGAGAGAATAAATAACAT	0.640351	0.890244	+	839008	839026	gi|49183039|ref|NC_005945.1| Bacillus anthracis str. Sterne chromosome, complete genome	NC_005945	C	>>	-108	838433	49183812	-	BAS0788	-			-	hypothetical protein
370	Bacillus_anthracis_Sterne_uid58091	ATGTTAAAATTATTTACAA	0.627193	0.871951	-	839898	839916	gi|49183039|ref|NC_005945.1| Bacillus anthracis str. Sterne chromosome, complete genome	NC_005945	A	<<	33	838954	49183813	-	BAS0789	-			COG5006R	EamA family protein
371	Bacillus_anthracis_Sterne_uid58091	ATGTTAAAATTATTTACAA	0.627193	0.871951	-	839898	839916	gi|49183039|ref|NC_005945.1| Bacillus anthracis str. Sterne chromosome, complete genome	NC_005945	B	<>	980	838433	49183812	-	BAS0788	-			-	hypothetical protein
372	Bacillus_anthracis_Sterne_uid58091	ATGTTAAAATTATTTACAA	0.627193	0.871951	-	839898	839916	gi|49183039|ref|NC_005945.1| Bacillus anthracis str. Sterne chromosome, complete genome	NC_005945	C	<>	-171	840069	49183814	-	BAS0790	-			COG1522K	AsnC family transcriptional regulator
373	Bacillus_anthracis_Sterne_uid58091	ATGTTATTATCAATTACAT	0.627193	0.871951	+	1020096	1020114	gi|49183039|ref|NC_005945.1| Bacillus anthracis str. Sterne chromosome, complete genome	NC_005945	A	>>	-19	1020096	49183986	-	BAS0964	-			COG1595K	RNA polymerase factor sigma C
374	Bacillus_anthracis_Sterne_uid58091	ATGTTATTATCAATTACAT	0.627193	0.871951	+	1020096	1020114	gi|49183039|ref|NC_005945.1| Bacillus anthracis str. Sterne chromosome, complete genome	NC_005945	B	>>	607	1020721	49183987	lstR	BAS0965	-			COG1695K	lineage-specific thermal regulator protein
375	Bacillus_anthracis_Sterne_uid58091	ATGTTATTATCAATTACAT	0.627193	0.871951	+	1020096	1020114	gi|49183039|ref|NC_005945.1| Bacillus anthracis str. Sterne chromosome, complete genome	NC_005945	C	>>	-186	1019518	49183985	-	BAS0963	-			-	hypothetical protein
376	Bacillus_anthracis_Sterne_uid58091	ATGTAATTGATAATAACAT	0.627193	0.871951	-	1020096	1020114	gi|49183039|ref|NC_005945.1| Bacillus anthracis str. Sterne chromosome, complete genome	NC_005945	A	<>	-621	1020096	49183986	-	BAS0964	-			COG1595K	RNA polymerase factor sigma C
377	Bacillus_anthracis_Sterne_uid58091	ATGTAATTGATAATAACAT	0.627193	0.871951	-	1020096	1020114	gi|49183039|ref|NC_005945.1| Bacillus anthracis str. Sterne chromosome, complete genome	NC_005945	B	<>	168	1019518	49183985	-	BAS0963	-			-	hypothetical protein
378	Bacillus_anthracis_Sterne_uid58091	ATGTAATTGATAATAACAT	0.627193	0.871951	-	1020096	1020114	gi|49183039|ref|NC_005945.1| Bacillus anthracis str. Sterne chromosome, complete genome	NC_005945	C	<>	-625	1020721	49183987	lstR	BAS0965	-			COG1695K	lineage-specific thermal regulator protein
262	Bacillus_anthracis_Sterne_uid58091	ATTTTACAAAACCTCACAT	0.649123	0.902439	-	1022545	1022563	gi|49183039|ref|NC_005945.1| Bacillus anthracis str. Sterne chromosome, complete genome	NC_005945	A	<<	-385	1022444	49183989	-	BAS0968	-			COG1846K	MarR family transcriptional regulator
263	Bacillus_anthracis_Sterne_uid58091	ATTTTACAAAACCTCACAT	0.649123	0.902439	-	1022545	1022563	gi|49183039|ref|NC_005945.1| Bacillus anthracis str. Sterne chromosome, complete genome	NC_005945	B	<>	159	1021136	49183988	-	BAS0966	-			COG0772D	cell cycle protein FtsW
264	Bacillus_anthracis_Sterne_uid58091	ATTTTACAAAACCTCACAT	0.649123	0.902439	-	1022545	1022563	gi|49183039|ref|NC_005945.1| Bacillus anthracis str. Sterne chromosome, complete genome	NC_005945	C	<>	-669	1023214	49183990	-	BAS0969	-			-	hypothetical protein
223	Bacillus_anthracis_Sterne_uid58091	ATGTTAGAAAAAATAACAT	0.701754	0.97561	+	1132041	1132059	gi|49183039|ref|NC_005945.1| Bacillus anthracis str. Sterne chromosome, complete genome	NC_005945	A	>>	-85	1131975	49184097	-	BAS1077	-			-	hypothetical protein
253	Bacillus_anthracis_Sterne_uid58091	ATGTTATTTTTTCTAACAT	0.657895	0.914634	-	1132041	1132059	gi|49183039|ref|NC_005945.1| Bacillus anthracis str. Sterne chromosome, complete genome	NC_005945	A	<>	-222	1131975	49184097	-	BAS1077	-			-	hypothetical protein
255	Bacillus_anthracis_Sterne_uid58091	ATGTTATTTTTTCTAACAT	0.657895	0.914634	-	1132041	1132059	gi|49183039|ref|NC_005945.1| Bacillus anthracis str. Sterne chromosome, complete genome	NC_005945	C	<>	-196	1132237	49184099	-	BAS1079	-			COG0366G	alpha-amylase family protein
211	Bacillus_anthracis_Sterne_uid58091	ATGTCAGAAAATCTAACAT	0.719298	1	+	1132134	1132152	gi|49183039|ref|NC_005945.1| Bacillus anthracis str. Sterne chromosome, complete genome	NC_005945	A	>>	-178	1131975	49184097	-	BAS1077	-			-	hypothetical protein
226	Bacillus_anthracis_Sterne_uid58091	ATGTTAGATTTTCTGACAT	0.692982	0.963415	-	1132134	1132152	gi|49183039|ref|NC_005945.1| Bacillus anthracis str. Sterne chromosome, complete genome	NC_005945	A	<>	-129	1131975	49184097	-	BAS1077	-			-	hypothetical protein
227	Bacillus_anthracis_Sterne_uid58091	ATGTTAGATTTTCTGACAT	0.692982	0.963415	-	1132134	1132152	gi|49183039|ref|NC_005945.1| Bacillus anthracis str. Sterne chromosome, complete genome	NC_005945	B	<<	110	1130792	49184098	-	BAS1078	-			COG0004P	ammonium transporter
228	Bacillus_anthracis_Sterne_uid58091	ATGTTAGATTTTCTGACAT	0.692982	0.963415	-	1132134	1132152	gi|49183039|ref|NC_005945.1| Bacillus anthracis str. Sterne chromosome, complete genome	NC_005945	C	<>	-103	1132237	49184099	-	BAS1079	-			COG0366G	alpha-amylase family protein
229	Bacillus_anthracis_Sterne_uid58091	ATGTCATAATAGATAACAT	0.675439	0.939024	-	1248716	1248734	gi|49183039|ref|NC_005945.1| Bacillus anthracis str. Sterne chromosome, complete genome	NC_005945	A	<>	-255	1248353	49184221	-	BAS1203	-			COG0671I	PAP2 family protein
230	Bacillus_anthracis_Sterne_uid58091	ATGTCATAATAGATAACAT	0.675439	0.939024	-	1248716	1248734	gi|49183039|ref|NC_005945.1| Bacillus anthracis str. Sterne chromosome, complete genome	NC_005945	B	<>	453	1247226	49184220	-	BAS1202	-			COG0687E	spermidine/putrescine ABC transporter spermidine/putrescine-binding protein
231	Bacillus_anthracis_Sterne_uid58091	ATGTCATAATAGATAACAT	0.675439	0.939024	-	1248716	1248734	gi|49183039|ref|NC_005945.1| Bacillus anthracis str. Sterne chromosome, complete genome	NC_005945	C	<>	-365	1249081	49184222	-	BAS1204	-			COG2409R	transporter
265	Bacillus_anthracis_Sterne_uid58091	ATGTTATCTATTATGACAT	0.649123	0.902439	+	1248716	1248734	gi|49183039|ref|NC_005945.1| Bacillus anthracis str. Sterne chromosome, complete genome	NC_005945	A	>>	-382	1248353	49184221	-	BAS1203	-			COG0671I	PAP2 family protein
266	Bacillus_anthracis_Sterne_uid58091	ATGTTATCTATTATGACAT	0.649123	0.902439	+	1248716	1248734	gi|49183039|ref|NC_005945.1| Bacillus anthracis str. Sterne chromosome, complete genome	NC_005945	B	>>	347	1249081	49184222	-	BAS1204	-			COG2409R	transporter
267	Bacillus_anthracis_Sterne_uid58091	ATGTTATCTATTATGACAT	0.649123	0.902439	+	1248716	1248734	gi|49183039|ref|NC_005945.1| Bacillus anthracis str. Sterne chromosome, complete genome	NC_005945	C	>>	-471	1247226	49184220	-	BAS1202	-			COG0687E	spermidine/putrescine ABC transporter spermidine/putrescine-binding protein
214	Bacillus_anthracis_Sterne_uid58091	ATGTTAGAAAACCTAACAT	0.719298	1	-	1373225	1373243	gi|49183039|ref|NC_005945.1| Bacillus anthracis str. Sterne chromosome, complete genome	NC_005945	A	<<	276	1371696	49184356	-	BAS1339	-			COG0739M	M24/M37 family peptidase
215	Bacillus_anthracis_Sterne_uid58091	ATGTTAGAAAACCTAACAT	0.719298	1	-	1373225	1373243	gi|49183039|ref|NC_005945.1| Bacillus anthracis str. Sterne chromosome, complete genome	NC_005945	B	<>	1790	1370077	49184355	-	BAS1338	-			COG0733R	sodium-dependent transporter
233	Bacillus_anthracis_Sterne_uid58091	ATGTTAGGTTTTCTAACAT	0.675439	0.939024	+	1373225	1373243	gi|49183039|ref|NC_005945.1| Bacillus anthracis str. Sterne chromosome, complete genome	NC_005945	B	>>	753	1373996	49184358	-	BAS1341	-			COG1301C	proton/glutamate symporter protein, C-terminus
234	Bacillus_anthracis_Sterne_uid58091	ATGTTAGGTTTTCTAACAT	0.675439	0.939024	+	1373225	1373243	gi|49183039|ref|NC_005945.1| Bacillus anthracis str. Sterne chromosome, complete genome	NC_005945	C	><	-294	1371696	49184356	-	BAS1339	-			COG0739M	M24/M37 family peptidase
301	Bacillus_anthracis_Sterne_uid58091	ATGTAAGAAATAGTGAAAT	0.640351	0.890244	+	1484539	1484557	gi|49183039|ref|NC_005945.1| Bacillus anthracis str. Sterne chromosome, complete genome	NC_005945	A	>>	-173	1484385	49184477	-	BAS1460	-			-	hypothetical protein
302	Bacillus_anthracis_Sterne_uid58091	ATGTAAGAAATAGTGAAAT	0.640351	0.890244	+	1484539	1484557	gi|49183039|ref|NC_005945.1| Bacillus anthracis str. Sterne chromosome, complete genome	NC_005945	B	>>	1376	1485933	49184478	-	BAS1461	-			-	hypothetical protein
303	Bacillus_anthracis_Sterne_uid58091	ATGTAAGAAATAGTGAAAT	0.640351	0.890244	+	1484539	1484557	gi|49183039|ref|NC_005945.1| Bacillus anthracis str. Sterne chromosome, complete genome	NC_005945	C	><	-276	1483679	49184476	recU	BAS1459	-			COG3331R	Holliday junction-specific endonuclease
271	Bacillus_anthracis_Sterne_uid58091	TTGTTACGAAAGCTAACAT	0.644737	0.896341	-	1698823	1698841	gi|49183039|ref|NC_005945.1| Bacillus anthracis str. Sterne chromosome, complete genome	NC_005945	A	<>	-1413	1698610	49184694	-	BAS1680	-			-	hypothetical protein
272	Bacillus_anthracis_Sterne_uid58091	TTGTTACGAAAGCTAACAT	0.644737	0.896341	-	1698823	1698841	gi|49183039|ref|NC_005945.1| Bacillus anthracis str. Sterne chromosome, complete genome	NC_005945	B	<>	219	1697999	49184693	-	BAS1679	-			-	hypothetical protein
273	Bacillus_anthracis_Sterne_uid58091	TTGTTACGAAAGCTAACAT	0.644737	0.896341	-	1698823	1698841	gi|49183039|ref|NC_005945.1| Bacillus anthracis str. Sterne chromosome, complete genome	NC_005945	C	<<	-1475	1700298	49184695	-	BAS1681	-			COG1051F	mutT/nudix family protein
274	Bacillus_anthracis_Sterne_uid58091	ATGTAACAATGCGTTACAT	0.644737	0.896341	+	1719189	1719207	gi|49183039|ref|NC_005945.1| Bacillus anthracis str. Sterne chromosome, complete genome	NC_005945	A	><	12	1719219	49184714	-	BAS1700	-			COG2244R	polysaccharide biosynthesis family protein
275	Bacillus_anthracis_Sterne_uid58091	ATGTAACAATGCGTTACAT	0.644737	0.896341	+	1719189	1719207	gi|49183039|ref|NC_005945.1| Bacillus anthracis str. Sterne chromosome, complete genome	NC_005945	B	>>	2391	1721598	49184715	-	BAS1701	-			COG0733R	sodium-dependent transporter
276	Bacillus_anthracis_Sterne_uid58091	ATGTAACAATGCGTTACAT	0.644737	0.896341	+	1719189	1719207	gi|49183039|ref|NC_005945.1| Bacillus anthracis str. Sterne chromosome, complete genome	NC_005945	C	>>	-29	1718354	49184713	-	BAS1699	-			-	hypothetical protein
379	Bacillus_anthracis_Sterne_uid58091	ATGTAACGCATTGTTACAT	0.627193	0.871951	-	1719189	1719207	gi|49183039|ref|NC_005945.1| Bacillus anthracis str. Sterne chromosome, complete genome	NC_005945	A	<>	11	1718354	49184713	-	BAS1699	-			-	hypothetical protein
380	Bacillus_anthracis_Sterne_uid58091	ATGTAACGCATTGTTACAT	0.627193	0.871951	-	1719189	1719207	gi|49183039|ref|NC_005945.1| Bacillus anthracis str. Sterne chromosome, complete genome	NC_005945	B	<>	928	1717749	49184712	-	BAS1698	-			COG3981R	acetyltransferase
381	Bacillus_anthracis_Sterne_uid58091	ATGTAACGCATTGTTACAT	0.627193	0.871951	-	1719189	1719207	gi|49183039|ref|NC_005945.1| Bacillus anthracis str. Sterne chromosome, complete genome	NC_005945	C	<<	-30	1719219	49184714	-	BAS1700	-			COG2244R	polysaccharide biosynthesis family protein
337	Bacillus_anthracis_Sterne_uid58091	ATATTAGTAAAGATTACAT	0.631579	0.878049	+	1788747	1788765	gi|49183039|ref|NC_005945.1| Bacillus anthracis str. Sterne chromosome, complete genome	NC_005945	A	>>	-755	1788011	49184777	-	BAS1765	-			COG0739M	M24/M37 family peptidase
338	Bacillus_anthracis_Sterne_uid58091	ATATTAGTAAAGATTACAT	0.631579	0.878049	+	1788747	1788765	gi|49183039|ref|NC_005945.1| Bacillus anthracis str. Sterne chromosome, complete genome	NC_005945	B	><	1121	1789886	49184778	-	BAS1766	-			-	hypothetical protein
339	Bacillus_anthracis_Sterne_uid58091	ATATTAGTAAAGATTACAT	0.631579	0.878049	+	1788747	1788765	gi|49183039|ref|NC_005945.1| Bacillus anthracis str. Sterne chromosome, complete genome	NC_005945	C	>>	-1360	1785750	49184776	-	BAS1764	-			COG2132Q	multicopper oxidase family protein
304	Bacillus_anthracis_Sterne_uid58091	ATGTTACAAAAAATAACAG	0.640351	0.890244	+	1851789	1851807	gi|49183039|ref|NC_005945.1| Bacillus anthracis str. Sterne chromosome, complete genome	NC_005945	A	>>	-1102	1850706	49184837	-	BAS1825	-			COG0460E	homoserine dehydrogenase
305	Bacillus_anthracis_Sterne_uid58091	ATGTTACAAAAAATAACAG	0.640351	0.890244	+	1851789	1851807	gi|49183039|ref|NC_005945.1| Bacillus anthracis str. Sterne chromosome, complete genome	NC_005945	B	>>	187	1851994	49184838	-	BAS1826	-			COG0498E	threonine synthase
306	Bacillus_anthracis_Sterne_uid58091	ATGTTACAAAAAATAACAG	0.640351	0.890244	+	1851789	1851807	gi|49183039|ref|NC_005945.1| Bacillus anthracis str. Sterne chromosome, complete genome	NC_005945	C	>>	-2065	1849104	49184836	-	BAS1824	-			COG3576R	hypothetical protein
268	Bacillus_anthracis_Sterne_uid58091	ATTTTAGAAAATATAACAT	0.649123	0.902439	+	1864095	1864113	gi|49183039|ref|NC_005945.1| Bacillus anthracis str. Sterne chromosome, complete genome	NC_005945	A	>>	-127	1863987	49184849	-	BAS1837	-			COG1247M	hypothetical protein
269	Bacillus_anthracis_Sterne_uid58091	ATTTTAGAAAATATAACAT	0.649123	0.902439	+	1864095	1864113	gi|49183039|ref|NC_005945.1| Bacillus anthracis str. Sterne chromosome, complete genome	NC_005945	B	>>	683	1864796	49184850	-	BAS1838	-			COG4264Q	siderophore biosynthesis protein
270	Bacillus_anthracis_Sterne_uid58091	ATTTTAGAAAATATAACAT	0.649123	0.902439	+	1864095	1864113	gi|49183039|ref|NC_005945.1| Bacillus anthracis str. Sterne chromosome, complete genome	NC_005945	C	>>	-221	1863212	49184848	-	BAS1836	-			COG1285S	sapB protein
307	Bacillus_anthracis_Sterne_uid58091	ATGTAAGAATACTAAACAT	0.640351	0.890244	+	1942152	1942170	gi|49183039|ref|NC_005945.1| Bacillus anthracis str. Sterne chromosome, complete genome	NC_005945	A	><	-345	1941826	49184937	-	BAS1926	-			COG2211G	hypothetical protein
308	Bacillus_anthracis_Sterne_uid58091	ATGTAAGAATACTAAACAT	0.640351	0.890244	+	1942152	1942170	gi|49183039|ref|NC_005945.1| Bacillus anthracis str. Sterne chromosome, complete genome	NC_005945	B	>>	1149	1943319	49184938	-	BAS1927	-			COG1585OU	hypothetical protein
309	Bacillus_anthracis_Sterne_uid58091	ATGTAAGAATACTAAACAT	0.640351	0.890244	+	1942152	1942170	gi|49183039|ref|NC_005945.1| Bacillus anthracis str. Sterne chromosome, complete genome	NC_005945	C	>>	-394	1940301	49184936	-	BAS1925	-			COG0154J	amidase
340	Bacillus_anthracis_Sterne_uid58091	ATGTGAAAAAATATGAAAT	0.631579	0.878049	+	2014181	2014199	gi|49183039|ref|NC_005945.1| Bacillus anthracis str. Sterne chromosome, complete genome	NC_005945	A	><	109	2014308	49185019	-	BAS2008	-			-	hypothetical protein
341	Bacillus_anthracis_Sterne_uid58091	ATGTGAAAAAATATGAAAT	0.631579	0.878049	+	2014181	2014199	gi|49183039|ref|NC_005945.1| Bacillus anthracis str. Sterne chromosome, complete genome	NC_005945	B	>>	923	2015122	49185020	-	BAS2009	-			COG1418R	HD domain-containing protein
310	Bacillus_anthracis_Sterne_uid58091	ATGTCCGAAATCTTTACAT	0.640351	0.890244	+	2508489	2508507	gi|49183039|ref|NC_005945.1| Bacillus anthracis str. Sterne chromosome, complete genome	NC_005945	A	><	-232	2508276	49185515	-	BAS2507	-			COG3878S	hypothetical protein
311	Bacillus_anthracis_Sterne_uid58091	ATGTCCGAAATCTTTACAT	0.640351	0.890244	+	2508489	2508507	gi|49183039|ref|NC_005945.1| Bacillus anthracis str. Sterne chromosome, complete genome	NC_005945	B	><	663	2509170	49185516	-	BAS2508	-			-	hypothetical protein
312	Bacillus_anthracis_Sterne_uid58091	ATGTCCGAAATCTTTACAT	0.640351	0.890244	+	2508489	2508507	gi|49183039|ref|NC_005945.1| Bacillus anthracis str. Sterne chromosome, complete genome	NC_005945	C	>>	-929	2507183	49185514	-	BAS2506	-			COG0251J	endoribonuclease L-PSP
235	Bacillus_anthracis_Sterne_uid58091	ATGTAATATAATTTCACAT	0.675439	0.939024	-	2541497	2541515	gi|49183039|ref|NC_005945.1| Bacillus anthracis str. Sterne chromosome, complete genome	NC_005945	A	<<	737	2539771	49185549	-	BAS2541	-			COG0778C	hypothetical protein
236	Bacillus_anthracis_Sterne_uid58091	ATGTAATATAATTTCACAT	0.675439	0.939024	-	2541497	2541515	gi|49183039|ref|NC_005945.1| Bacillus anthracis str. Sterne chromosome, complete genome	NC_005945	B	<<	1732	2532728	49185548	-	BAS2540	-			COG1020Q	AMP-binding protein
237	Bacillus_anthracis_Sterne_uid58091	ATGTAATATAATTTCACAT	0.675439	0.939024	-	2541497	2541515	gi|49183039|ref|NC_005945.1| Bacillus anthracis str. Sterne chromosome, complete genome	NC_005945	C	<<	-121	2541618	49185550	-	BAS2542	-			COG1523G	pullulanase
247	Bacillus_anthracis_Sterne_uid58091	ATGTGAAATTATATTACAT	0.666667	0.926829	+	2541497	2541515	gi|49183039|ref|NC_005945.1| Bacillus anthracis str. Sterne chromosome, complete genome	NC_005945	A	><	103	2541618	49185550	-	BAS2542	-			COG1523G	pullulanase
248	Bacillus_anthracis_Sterne_uid58091	ATGTGAAATTATATTACAT	0.666667	0.926829	+	2541497	2541515	gi|49183039|ref|NC_005945.1| Bacillus anthracis str. Sterne chromosome, complete genome	NC_005945	B	><	3145	2544660	49185551	-	BAS2543	-			COG3227E	neutral protease
249	Bacillus_anthracis_Sterne_uid58091	ATGTGAAATTATATTACAT	0.666667	0.926829	+	2541497	2541515	gi|49183039|ref|NC_005945.1| Bacillus anthracis str. Sterne chromosome, complete genome	NC_005945	C	><	-755	2539771	49185549	-	BAS2541	-			COG0778C	hypothetical protein
325	Bacillus_anthracis_Sterne_uid58091	ATGTGAAAAATAGTGACAC	0.635965	0.884146	-	2671188	2671206	gi|49183039|ref|NC_005945.1| Bacillus anthracis str. Sterne chromosome, complete genome	NC_005945	A	<>	-336	2670285	49185694	-	BAS2688	-			COG2814G	major facilitator family transporter
326	Bacillus_anthracis_Sterne_uid58091	ATGTGAAAAATAGTGACAC	0.635965	0.884146	-	2671188	2671206	gi|49183039|ref|NC_005945.1| Bacillus anthracis str. Sterne chromosome, complete genome	NC_005945	B	<<	1005	2668447	49185693	-	BAS2687	-			COG4533R	solute-binding family 5 protein
327	Bacillus_anthracis_Sterne_uid58091	ATGTGAAAAATAGTGACAC	0.635965	0.884146	-	2671188	2671206	gi|49183039|ref|NC_005945.1| Bacillus anthracis str. Sterne chromosome, complete genome	NC_005945	C	<<	-419	2671607	49185695	-	BAS2689	-			-	putative lipoprotein
277	Bacillus_anthracis_Sterne_uid58091	ATGTAAACAGTCCTTACAT	0.644737	0.896341	+	2673798	2673816	gi|49183039|ref|NC_005945.1| Bacillus anthracis str. Sterne chromosome, complete genome	NC_005945	A	><	-473	2673344	49185697	-	BAS2691	-			-	hypothetical protein
278	Bacillus_anthracis_Sterne_uid58091	ATGTAAACAGTCCTTACAT	0.644737	0.896341	+	2673798	2673816	gi|49183039|ref|NC_005945.1| Bacillus anthracis str. Sterne chromosome, complete genome	NC_005945	B	><	1	2673817	49185698	-	BAS2692	-			-	hypothetical protein
279	Bacillus_anthracis_Sterne_uid58091	ATGTAAACAGTCCTTACAT	0.644737	0.896341	+	2673798	2673816	gi|49183039|ref|NC_005945.1| Bacillus anthracis str. Sterne chromosome, complete genome	NC_005945	C	><	-692	2672279	49185696	-	BAS2690	-			-	hypothetical protein
280	Bacillus_anthracis_Sterne_uid58091	ATGTAAGGACTGTTTACAT	0.644737	0.896341	-	2673798	2673816	gi|49183039|ref|NC_005945.1| Bacillus anthracis str. Sterne chromosome, complete genome	NC_005945	A	<<	-23	2673344	49185697	-	BAS2691	-			-	hypothetical protein
281	Bacillus_anthracis_Sterne_uid58091	ATGTAAGGACTGTTTACAT	0.644737	0.896341	-	2673798	2673816	gi|49183039|ref|NC_005945.1| Bacillus anthracis str. Sterne chromosome, complete genome	NC_005945	B	<<	674	2672279	49185696	-	BAS2690	-			-	hypothetical protein
282	Bacillus_anthracis_Sterne_uid58091	ATGTAAGGACTGTTTACAT	0.644737	0.896341	-	2673798	2673816	gi|49183039|ref|NC_005945.1| Bacillus anthracis str. Sterne chromosome, complete genome	NC_005945	C	<<	-19	2673817	49185698	-	BAS2692	-			-	hypothetical protein
328	Bacillus_anthracis_Sterne_uid58091	ATGTTATTCAAAATTACAT	0.635965	0.884146	+	2789165	2789183	gi|49183039|ref|NC_005945.1| Bacillus anthracis str. Sterne chromosome, complete genome	NC_005945	A	><	-1208	2787976	49185817	-	BAS2811	-			COG0463M	glycosyl transferase, group 2 family protein
329	Bacillus_anthracis_Sterne_uid58091	ATGTTATTCAAAATTACAT	0.635965	0.884146	+	2789165	2789183	gi|49183039|ref|NC_005945.1| Bacillus anthracis str. Sterne chromosome, complete genome	NC_005945	B	><	346	2789529	49185818	-	BAS2812	-			-	hypothetical protein
330	Bacillus_anthracis_Sterne_uid58091	ATGTTATTCAAAATTACAT	0.635965	0.884146	+	2789165	2789183	gi|49183039|ref|NC_005945.1| Bacillus anthracis str. Sterne chromosome, complete genome	NC_005945	C	><	-1512	2787471	49185816	-	BAS2810	-			-	hypothetical protein
343	Bacillus_anthracis_Sterne_uid58091	ATGTCATTAAACCGTACAT	0.631579	0.878049	+	2832693	2832711	gi|49183039|ref|NC_005945.1| Bacillus anthracis str. Sterne chromosome, complete genome	NC_005945	A	>>	-605	2832107	49185865	-	BAS2859	-			COG0730R	hypothetical protein
344	Bacillus_anthracis_Sterne_uid58091	ATGTCATTAAACCGTACAT	0.631579	0.878049	+	2832693	2832711	gi|49183039|ref|NC_005945.1| Bacillus anthracis str. Sterne chromosome, complete genome	NC_005945	B	><	616	2833327	49185867	-	BAS2861	-			COG1670J	acetyltransferase
345	Bacillus_anthracis_Sterne_uid58091	ATGTCATTAAACCGTACAT	0.631579	0.878049	+	2832693	2832711	gi|49183039|ref|NC_005945.1| Bacillus anthracis str. Sterne chromosome, complete genome	NC_005945	C	><	-514	2831400	49185866	-	BAS2860	-			-	hypothetical protein
347	Bacillus_anthracis_Sterne_uid58091	ATGTAATAAAATATGAAAT	0.631579	0.878049	-	3039447	3039465	gi|49183039|ref|NC_005945.1| Bacillus anthracis str. Sterne chromosome, complete genome	NC_005945	B	<<	4536	3033502	49186064	-	BAS3059	-			COG0534V	MATE efflux family protein
348	Bacillus_anthracis_Sterne_uid58091	ATGTAATAAAATATGAAAT	0.631579	0.878049	-	3039447	3039465	gi|49183039|ref|NC_005945.1| Bacillus anthracis str. Sterne chromosome, complete genome	NC_005945	C	<<	-342	3039789	49186066	-	BAS3061	-			COG2184D	Fic family protein
349	Bacillus_anthracis_Sterne_uid58091	ATTTGAGCAAACATAACAT	0.631579	0.878049	+	3230999	3231017	gi|49183039|ref|NC_005945.1| Bacillus anthracis str. Sterne chromosome, complete genome	NC_005945	A	><	-812	3230206	49186268	-	BAS3263	-			COG2814G	Bcr/CflA subfamily drug resistance transporter
350	Bacillus_anthracis_Sterne_uid58091	ATTTGAGCAAACATAACAT	0.631579	0.878049	+	3230999	3231017	gi|49183039|ref|NC_005945.1| Bacillus anthracis str. Sterne chromosome, complete genome	NC_005945	B	>>	755	3231772	49186269	-	BAS3264	-			-	hypothetical protein
351	Bacillus_anthracis_Sterne_uid58091	ATTTGAGCAAACATAACAT	0.631579	0.878049	+	3230999	3231017	gi|49183039|ref|NC_005945.1| Bacillus anthracis str. Sterne chromosome, complete genome	NC_005945	C	><	-1414	3228185	49186267	-	BAS3262	-			COG1113E	amino acid permease family protein
313	Bacillus_anthracis_Sterne_uid58091	ATGTGAAAAATACTAAAAT	0.640351	0.890244	+	3406455	3406473	gi|49183039|ref|NC_005945.1| Bacillus anthracis str. Sterne chromosome, complete genome	NC_005945	A	><	-1089	3405385	49186439	-	BAS3435	-			COG0591ER	sodium/proline symporter family protein
314	Bacillus_anthracis_Sterne_uid58091	ATGTGAAAAATACTAAAAT	0.640351	0.890244	+	3406455	3406473	gi|49183039|ref|NC_005945.1| Bacillus anthracis str. Sterne chromosome, complete genome	NC_005945	B	><	678	3407151	49186440	-	BAS3436	-			COG0069E	hypothetical protein
315	Bacillus_anthracis_Sterne_uid58091	ATGTGAAAAATACTAAAAT	0.640351	0.890244	+	3406455	3406473	gi|49183039|ref|NC_005945.1| Bacillus anthracis str. Sterne chromosome, complete genome	NC_005945	C	><	-1430	3404105	49186438	-	BAS3434	-			COG0346E	glyoxylase family protein
283	Bacillus_anthracis_Sterne_uid58091	ATGTAACAATGCGTGACAT	0.644737	0.896341	+	3452910	3452928	gi|49183039|ref|NC_005945.1| Bacillus anthracis str. Sterne chromosome, complete genome	NC_005945	A	>>	-359	3452570	49186480	-	BAS3477	-			COG0737F	2',3'-cyclic-nucleotide 2'-phosphodiesterase, C-terminus
284	Bacillus_anthracis_Sterne_uid58091	ATGTAACAATGCGTGACAT	0.644737	0.896341	+	3452910	3452928	gi|49183039|ref|NC_005945.1| Bacillus anthracis str. Sterne chromosome, complete genome	NC_005945	B	><	488	3453416	49186481	-	BAS3478	-			COG4224S	hypothetical protein
285	Bacillus_anthracis_Sterne_uid58091	ATGTAACAATGCGTGACAT	0.644737	0.896341	+	3452910	3452928	gi|49183039|ref|NC_005945.1| Bacillus anthracis str. Sterne chromosome, complete genome	NC_005945	C	>>	-172	3451794	49186479	-	BAS3476	-			COG0737F	2',3'-cyclic-nucleotide 2'-phosphodiesterase, N-terminus
382	Bacillus_anthracis_Sterne_uid58091	ATGTCACGCATTGTTACAT	0.627193	0.871951	-	3452910	3452928	gi|49183039|ref|NC_005945.1| Bacillus anthracis str. Sterne chromosome, complete genome	NC_005945	A	<>	-467	3452570	49186480	-	BAS3477	-			COG0737F	2',3'-cyclic-nucleotide 2'-phosphodiesterase, C-terminus
383	Bacillus_anthracis_Sterne_uid58091	ATGTCACGCATTGTTACAT	0.627193	0.871951	-	3452910	3452928	gi|49183039|ref|NC_005945.1| Bacillus anthracis str. Sterne chromosome, complete genome	NC_005945	B	<>	154	3451794	49186479	-	BAS3476	-			COG0737F	2',3'-cyclic-nucleotide 2'-phosphodiesterase, N-terminus
384	Bacillus_anthracis_Sterne_uid58091	ATGTCACGCATTGTTACAT	0.627193	0.871951	-	3452910	3452928	gi|49183039|ref|NC_005945.1| Bacillus anthracis str. Sterne chromosome, complete genome	NC_005945	C	<<	-506	3453416	49186481	-	BAS3478	-			COG4224S	hypothetical protein
316	Bacillus_anthracis_Sterne_uid58091	ATGTGATATAATCTTAAAT	0.640351	0.890244	+	3459622	3459640	gi|49183039|ref|NC_005945.1| Bacillus anthracis str. Sterne chromosome, complete genome	NC_005945	A	><	301	3459941	49186489	-	BAS3486	-			-	hypothetical protein
317	Bacillus_anthracis_Sterne_uid58091	ATGTGATATAATCTTAAAT	0.640351	0.890244	+	3459622	3459640	gi|49183039|ref|NC_005945.1| Bacillus anthracis str. Sterne chromosome, complete genome	NC_005945	B	>>	507	3460147	49186490	-	BAS3487	-			-	hypothetical protein
318	Bacillus_anthracis_Sterne_uid58091	ATGTGATATAATCTTAAAT	0.640351	0.890244	+	3459622	3459640	gi|49183039|ref|NC_005945.1| Bacillus anthracis str. Sterne chromosome, complete genome	NC_005945	C	><	-205	3459208	49186488	-	BAS3485	-			-	hypothetical protein
353	Bacillus_anthracis_Sterne_uid58091	ATTTAAGATTATATCACAT	0.631579	0.878049	-	3459622	3459640	gi|49183039|ref|NC_005945.1| Bacillus anthracis str. Sterne chromosome, complete genome	NC_005945	B	<<	779	3457755	49186487	-	BAS3484	-			-	prophage LambdaBa01 TPR domain-containing protein
354	Bacillus_anthracis_Sterne_uid58091	ATTTAAGATTATATCACAT	0.631579	0.878049	-	3459622	3459640	gi|49183039|ref|NC_005945.1| Bacillus anthracis str. Sterne chromosome, complete genome	NC_005945	C	<<	-319	3459941	49186489	-	BAS3486	-			-	hypothetical protein
218	Bacillus_anthracis_Sterne_uid58091	ATGTAAGAAAAGCTGACAT	0.719298	1	-	3509528	3509546	gi|49183039|ref|NC_005945.1| Bacillus anthracis str. Sterne chromosome, complete genome	NC_005945	B	<<	505	3507689	49186551	-	BAS3549	-			COG0174E	glutamine synthetase, type I
219	Bacillus_anthracis_Sterne_uid58091	ATGTAAGAAAAGCTGACAT	0.719298	1	-	3509528	3509546	gi|49183039|ref|NC_005945.1| Bacillus anthracis str. Sterne chromosome, complete genome	NC_005945	C	<<	-109	3509637	49186553	-	BAS3551	-			COG4100P	hypothetical protein
238	Bacillus_anthracis_Sterne_uid58091	ATGTCAGCTTTTCTTACAT	0.675439	0.939024	+	3509528	3509546	gi|49183039|ref|NC_005945.1| Bacillus anthracis str. Sterne chromosome, complete genome	NC_005945	A	><	91	3509637	49186553	-	BAS3551	-			COG4100P	hypothetical protein
239	Bacillus_anthracis_Sterne_uid58091	ATGTCAGCTTTTCTTACAT	0.675439	0.939024	+	3509528	3509546	gi|49183039|ref|NC_005945.1| Bacillus anthracis str. Sterne chromosome, complete genome	NC_005945	B	><	1355	3510901	49186554	-	BAS3552	-			-	hypothetical protein
286	Bacillus_anthracis_Sterne_uid58091	ATGTAAAATCACTTCACAT	0.644737	0.896341	+	3566499	3566517	gi|49183039|ref|NC_005945.1| Bacillus anthracis str. Sterne chromosome, complete genome	NC_005945	A	><	-73	3566445	49186610	-	BAS3609	-			COG1159R	hypothetical protein
287	Bacillus_anthracis_Sterne_uid58091	ATGTAAAATCACTTCACAT	0.644737	0.896341	+	3566499	3566517	gi|49183039|ref|NC_005945.1| Bacillus anthracis str. Sterne chromosome, complete genome	NC_005945	B	>>	3195	3569712	49186611	-	BAS3610	-			-	hypothetical protein
288	Bacillus_anthracis_Sterne_uid58091	ATGTAAAATCACTTCACAT	0.644737	0.896341	+	3566499	3566517	gi|49183039|ref|NC_005945.1| Bacillus anthracis str. Sterne chromosome, complete genome	NC_005945	C	>>	-158	3564440	49186609	-	BAS3608	-			COG1368M	sulfatase
385	Bacillus_anthracis_Sterne_uid58091	ATGTGAAGTGATTTTACAT	0.627193	0.871951	-	3566499	3566517	gi|49183039|ref|NC_005945.1| Bacillus anthracis str. Sterne chromosome, complete genome	NC_005945	A	<<	-2730	3566445	49186610	-	BAS3609	-			COG1159R	hypothetical protein
386	Bacillus_anthracis_Sterne_uid58091	ATGTGAAGTGATTTTACAT	0.627193	0.871951	-	3566499	3566517	gi|49183039|ref|NC_005945.1| Bacillus anthracis str. Sterne chromosome, complete genome	NC_005945	B	<>	140	3564440	49186609	-	BAS3608	-			COG1368M	sulfatase
387	Bacillus_anthracis_Sterne_uid58091	ATGTGAAGTGATTTTACAT	0.627193	0.871951	-	3566499	3566517	gi|49183039|ref|NC_005945.1| Bacillus anthracis str. Sterne chromosome, complete genome	NC_005945	C	<>	-3213	3569712	49186611	-	BAS3610	-			-	hypothetical protein
256	Bacillus_anthracis_Sterne_uid58091	ATGTTAAACAATTTGACAT	0.653509	0.908537	+	3908660	3908678	gi|49183039|ref|NC_005945.1| Bacillus anthracis str. Sterne chromosome, complete genome	NC_005945	A	><	28	3908706	49186961	-	BAS3963	-			COG2188K	GntR family transcriptional regulator
257	Bacillus_anthracis_Sterne_uid58091	ATGTTAAACAATTTGACAT	0.653509	0.908537	+	3908660	3908678	gi|49183039|ref|NC_005945.1| Bacillus anthracis str. Sterne chromosome, complete genome	NC_005945	B	><	689	3909367	49186962	nagB	BAS3964	-			COG0363G	glucosamine-6-phosphate deaminase
258	Bacillus_anthracis_Sterne_uid58091	ATGTTAAACAATTTGACAT	0.653509	0.908537	+	3908660	3908678	gi|49183039|ref|NC_005945.1| Bacillus anthracis str. Sterne chromosome, complete genome	NC_005945	C	>>	-43	3907829	49186960	-	BAS3962	-			COG0561R	HAD superfamily hydrolase
331	Bacillus_anthracis_Sterne_uid58091	ATGTCAAATTGTTTAACAT	0.635965	0.884146	-	3908660	3908678	gi|49183039|ref|NC_005945.1| Bacillus anthracis str. Sterne chromosome, complete genome	NC_005945	A	<>	25	3907829	49186960	-	BAS3962	-			COG0561R	HAD superfamily hydrolase
332	Bacillus_anthracis_Sterne_uid58091	ATGTCAAATTGTTTAACAT	0.635965	0.884146	-	3908660	3908678	gi|49183039|ref|NC_005945.1| Bacillus anthracis str. Sterne chromosome, complete genome	NC_005945	B	<<	997	3906815	49186959	-	BAS3961	-			COG3711K	transcription antiterminator GlcT
333	Bacillus_anthracis_Sterne_uid58091	ATGTCAAATTGTTTAACAT	0.635965	0.884146	-	3908660	3908678	gi|49183039|ref|NC_005945.1| Bacillus anthracis str. Sterne chromosome, complete genome	NC_005945	C	<<	-46	3908706	49186961	-	BAS3963	-			COG2188K	GntR family transcriptional regulator
320	Bacillus_anthracis_Sterne_uid58091	ATGTCAGATAAGGTAAAAT	0.640351	0.890244	-	3969646	3969664	gi|49183039|ref|NC_005945.1| Bacillus anthracis str. Sterne chromosome, complete genome	NC_005945	B	<>	2580	3965693	49187028	-	BAS4030	-			COG1757C	Na+/H+ antiporter NhaC
355	Bacillus_anthracis_Sterne_uid58091	ATGTAAGGAAAAATAATAT	0.631579	0.878049	+	4243254	4243272	gi|49183039|ref|NC_005945.1| Bacillus anthracis str. Sterne chromosome, complete genome	NC_005945	A	><	-330	4242943	49187327	-	BAS4332	-			COG0577V	ABC transporter permease
356	Bacillus_anthracis_Sterne_uid58091	ATGTAAGGAAAAATAATAT	0.631579	0.878049	+	4243254	4243272	gi|49183039|ref|NC_005945.1| Bacillus anthracis str. Sterne chromosome, complete genome	NC_005945	B	><	1637	4244909	49187328	-	BAS4333	-			COG3127Q	ABC transporter permease
357	Bacillus_anthracis_Sterne_uid58091	ATGTAAGGAAAAATAATAT	0.631579	0.878049	+	4243254	4243272	gi|49183039|ref|NC_005945.1| Bacillus anthracis str. Sterne chromosome, complete genome	NC_005945	C	><	-426	4241995	49187326	-	BAS4331	-			COG0077E	prephenate dehydratase
289	Bacillus_anthracis_Sterne_uid58091	ATGTTAGAGAAGCTAACAG	0.644737	0.896341	+	4378135	4378153	gi|49183039|ref|NC_005945.1| Bacillus anthracis str. Sterne chromosome, complete genome	NC_005945	A	>>	-220	4377934	49187461	-	BAS4466	-			COG1309K	TetR family transcriptional regulator
290	Bacillus_anthracis_Sterne_uid58091	ATGTTAGAGAAGCTAACAG	0.644737	0.896341	+	4378135	4378153	gi|49183039|ref|NC_005945.1| Bacillus anthracis str. Sterne chromosome, complete genome	NC_005945	B	><	438	4378591	49187462	-	BAS4467	-			COG1363G	M42 family peptidase
291	Bacillus_anthracis_Sterne_uid58091	ATGTTAGAGAAGCTAACAG	0.644737	0.896341	+	4378135	4378153	gi|49183039|ref|NC_005945.1| Bacillus anthracis str. Sterne chromosome, complete genome	NC_005945	C	><	-517	4376983	49187460	-	BAS4465	-			COG1566V	hypothetical protein
292	Bacillus_anthracis_Sterne_uid58091	TTGTGAAAAAAGGTGACAT	0.644737	0.896341	+	4489698	4489716	gi|49183039|ref|NC_005945.1| Bacillus anthracis str. Sterne chromosome, complete genome	NC_005945	A	><	353	4490069	49187580	-	BAS4587	-			COG0073R	tRNA-binding domain-containing protein
293	Bacillus_anthracis_Sterne_uid58091	TTGTGAAAAAAGGTGACAT	0.644737	0.896341	+	4489698	4489716	gi|49183039|ref|NC_005945.1| Bacillus anthracis str. Sterne chromosome, complete genome	NC_005945	B	><	964	4490680	49187581	-	BAS4588	-			COG4848S	hypothetical protein
242	Bacillus_anthracis_Sterne_uid58091	ATGTAAAAATATGTTACAT	0.675439	0.939024	+	4694466	4694484	gi|49183039|ref|NC_005945.1| Bacillus anthracis str. Sterne chromosome, complete genome	NC_005945	B	>>	699	4695183	49187790	-	BAS4800	-			-	transporter
243	Bacillus_anthracis_Sterne_uid58091	ATGTAAAAATATGTTACAT	0.675439	0.939024	+	4694466	4694484	gi|49183039|ref|NC_005945.1| Bacillus anthracis str. Sterne chromosome, complete genome	NC_005945	C	><	-400	4688007	49187788	-	BAS4798	-			-	cell surface protein, anchor
250	Bacillus_anthracis_Sterne_uid58091	ATGTAACATATTTTTACAT	0.666667	0.926829	-	4694466	4694484	gi|49183039|ref|NC_005945.1| Bacillus anthracis str. Sterne chromosome, complete genome	NC_005945	A	<<	382	4688007	49187788	-	BAS4798	-			-	cell surface protein, anchor
251	Bacillus_anthracis_Sterne_uid58091	ATGTAACATATTTTTACAT	0.666667	0.926829	-	4694466	4694484	gi|49183039|ref|NC_005945.1| Bacillus anthracis str. Sterne chromosome, complete genome	NC_005945	B	<>	6578	4686893	49187787	-	BAS4797	-			COG0492O	pyridine nucleotide-disulphide oxidoreductase
221	Bacillus_anthracis_Sterne_uid58091	ATGTTAGAAAACCTAACAT	0.719298	1	-	4805345	4805363	gi|49183039|ref|NC_005945.1| Bacillus anthracis str. Sterne chromosome, complete genome	NC_005945	B	<<	1807	4802357	49187911	-	BAS4923	-			COG1972F	NupC family nucleoside transporter
222	Bacillus_anthracis_Sterne_uid58091	ATGTTAGAAAACCTAACAT	0.719298	1	-	4805345	4805363	gi|49183039|ref|NC_005945.1| Bacillus anthracis str. Sterne chromosome, complete genome	NC_005945	C	<<	-264	4805609	49187913	-	BAS4925	-			COG1115E	sodium/alanine symporter family protein
244	Bacillus_anthracis_Sterne_uid58091	ATGTTAGGTTTTCTAACAT	0.675439	0.939024	+	4805345	4805363	gi|49183039|ref|NC_005945.1| Bacillus anthracis str. Sterne chromosome, complete genome	NC_005945	A	><	246	4805609	49187913	-	BAS4925	-			COG1115E	sodium/alanine symporter family protein
245	Bacillus_anthracis_Sterne_uid58091	ATGTTAGGTTTTCTAACAT	0.675439	0.939024	+	4805345	4805363	gi|49183039|ref|NC_005945.1| Bacillus anthracis str. Sterne chromosome, complete genome	NC_005945	B	>>	1959	4807322	49187914	-	BAS4926	-			COG2910R	hypothetical protein
358	Bacillus_anthracis_Sterne_uid58091	ATGTTAAAATTGCTCACCT	0.631579	0.878049	-	4842982	4843000	gi|49183039|ref|NC_005945.1| Bacillus anthracis str. Sterne chromosome, complete genome	NC_005945	A	<>	-16	4842047	49187948	-	BAS4961	-			COG1957F	inosine-uridine preferring nucleoside hydrolase family protein
359	Bacillus_anthracis_Sterne_uid58091	ATGTTAAAATTGCTCACCT	0.631579	0.878049	-	4842982	4843000	gi|49183039|ref|NC_005945.1| Bacillus anthracis str. Sterne chromosome, complete genome	NC_005945	B	<<	1211	4841403	49187947	-	BAS4960	-			COG1380R	holin-like protein
360	Bacillus_anthracis_Sterne_uid58091	ATGTTAAAATTGCTCACCT	0.631579	0.878049	-	4842982	4843000	gi|49183039|ref|NC_005945.1| Bacillus anthracis str. Sterne chromosome, complete genome	NC_005945	C	<<	-504	4843486	49187949	-	BAS4962	-			-	hypothetical protein
[truncated: 4,755 more rows]

## Sheet: GlnR regulated in >3 species
	Additional file 4: Distribution and function of the additional genes/operons that are linked to GlnR-mediated regulation in more than 3 of the analyzed species.
[truncated: 648 more rows]

## Sheet: potential glnR regulated genes
	Distribution and function of the additional genes/operons that are linked to GlnR-mediated regulation.
[truncated: 1,122 more rows]
